# Supplementary material for: Pathogen spectrum and epidemiology of respiratory tract infections in Quzhou, Eastern China, from November 2023 to July 2024: A post‑COVID‑19 surveillance study
Source: PLoS One. 2026 Jun 8;21(6):e0346441. doi: 10.1371/journal.pone.0346441 (PMC13245782; doi:10.1371/journal.pone.0346441)
Supplement: S1 Table — (S1_Table (20260515).XLSX) [file pone.0346441.s001.xlsx]

## Sheet: Changshan County
Collection District/County	Sample ID	Patient Source	Sex	Age(years)	Specimen Type	Specimen Source	RSV	RSV-A	RSV-B	ADV	RV	HPIV	HPIV1	HPIV2	HPIV3	HPIV4	HMPV	EV	HBoV	SARS-CoV-2	HCOV	OC43	229E	HKU1	NL63	FluA	FluB	H1N1	H3N2	MP	CP	SP
Changshan County	CS1	Outpatient and Emergency	Female	16	Throat swab	Non-national ILI surveillance sentinel hospital	Negative	Negative	Negative	Negative	Negative	Negative	Negative	Negative	Negative	Negative	Negative	Negative	Negative	Negative	Negative	Negative	Negative	Negative	Negative	Negative	Negative	Negative	Negative	Negative	Negative	Negative
Changshan County	CS2	Outpatient and Emergency	Male	17	Throat swab	Non-national ILI surveillance sentinel hospital	Negative	Negative	Negative	Negative	Negative	Negative	Negative	Negative	Negative	Negative	Negative	Negative	Negative	Negative	Negative	Negative	Negative	Negative	Negative	Negative	Negative	Negative	Negative	Negative	Negative	Negative
Changshan County	CS3	Outpatient and Emergency	Male	18	Throat swab	Non-national ILI surveillance sentinel hospital	Negative	Negative	Negative	Negative	Negative	Negative	Negative	Negative	Negative	Negative	Negative	Negative	Negative	Negative	Negative	Negative	Negative	Negative	Negative	Negative	Negative	Negative	Negative	Negative	Negative	Negative
Changshan County	CS4	Outpatient and Emergency	Male	17	Throat swab	Non-national ILI surveillance sentinel hospital	Negative	Negative	Negative	Negative	Negative	Negative	Negative	Negative	Negative	Negative	Negative	Negative	Negative	Negative	Negative	Negative	Negative	Negative	Negative	Positive	Negative	Negative	Positive	Negative	Negative	Negative
Changshan County	CS5	Outpatient and Emergency	Male	42	Throat swab	Non-national ILI surveillance sentinel hospital	Negative	Negative	Negative	Negative	Negative	Negative	Negative	Negative	Negative	Negative	Negative	Negative	Negative	Negative	Negative	Negative	Negative	Negative	Negative	Positive	Negative	Negative	Positive	Negative	Negative	Negative
Changshan County	CS6	Outpatient and Emergency	Female	16	Throat swab	Non-national ILI surveillance sentinel hospital	Negative	Negative	Negative	Negative	Negative	Negative	Negative	Negative	Negative	Negative	Negative	Negative	Negative	Negative	Negative	Negative	Negative	Negative	Negative	Negative	Negative	Negative	Negative	Negative	Negative	Negative
Changshan County	CS7	Outpatient and Emergency	Female	16	Throat swab	Non-national ILI surveillance sentinel hospital	Negative	Negative	Negative	Negative	Negative	Negative	Negative	Negative	Negative	Negative	Negative	Negative	Negative	Negative	Negative	Negative	Negative	Negative	Negative	Positive	Negative	Negative	Positive	Negative	Negative	Negative
Changshan County	CS8	Outpatient and Emergency	Female	17	Throat swab	Non-national ILI surveillance sentinel hospital	Negative	Negative	Negative	Negative	Negative	Negative	Negative	Negative	Negative	Negative	Negative	Negative	Negative	Negative	Negative	Negative	Negative	Negative	Negative	Negative	Negative	Negative	Negative	Negative	Negative	Negative
Changshan County	CS9	Outpatient and Emergency	Female	17	Throat swab	Non-national ILI surveillance sentinel hospital	Negative	Negative	Negative	Negative	Negative	Negative	Negative	Negative	Negative	Negative	Negative	Negative	Negative	Negative	Negative	Negative	Negative	Negative	Negative	Positive	Negative	Negative	Positive	Negative	Negative	Negative
Changshan County	CS10	Outpatient and Emergency	Male	17	Throat swab	Non-national ILI surveillance sentinel hospital	Negative	Negative	Negative	Negative	Negative	Negative	Negative	Negative	Negative	Negative	Negative	Negative	Negative	Negative	Negative	Negative	Negative	Negative	Negative	Positive	Negative	Negative	Positive	Negative	Negative	Negative
Changshan County	CS11	Outpatient and Emergency	Female	16	Throat swab	Non-national ILI surveillance sentinel hospital	Negative	Negative	Negative	Negative	Negative	Negative	Negative	Negative	Negative	Negative	Negative	Negative	Negative	Negative	Negative	Negative	Negative	Negative	Negative	Negative	Negative	Negative	Negative	Negative	Negative	Negative
Changshan County	CS12	Outpatient and Emergency	Female	18	Throat swab	Non-national ILI surveillance sentinel hospital	Negative	Negative	Negative	Negative	Negative	Negative	Negative	Negative	Negative	Negative	Negative	Negative	Negative	Negative	Negative	Negative	Negative	Negative	Negative	Negative	Negative	Negative	Negative	Negative	Negative	Negative
Changshan County	CS13	Inpatient	Female	17	Throat swab	Non-national ILI surveillance sentinel hospital	Negative	Negative	Negative	Negative	Negative	Negative	Negative	Negative	Negative	Negative	Negative	Negative	Negative	Negative	Negative	Negative	Negative	Negative	Negative	Positive	Negative	Negative	Positive	Negative	Negative	Negative
Changshan County	CS14	Outpatient and Emergency	Male	16	Throat swab	Non-national ILI surveillance sentinel hospital	Negative	Negative	Negative	Negative	Negative	Negative	Negative	Negative	Negative	Negative	Negative	Negative	Negative	Negative	Negative	Negative	Negative	Negative	Negative	Positive	Negative	Negative	Positive	Negative	Negative	Negative
Changshan County	CS15	Outpatient and Emergency	Male	17	Throat swab	Non-national ILI surveillance sentinel hospital	Negative	Negative	Negative	Negative	Negative	Negative	Negative	Negative	Negative	Negative	Negative	Negative	Negative	Negative	Negative	Negative	Negative	Negative	Negative	Positive	Negative	Negative	Positive	Negative	Negative	Negative
Changshan County	CS16	Outpatient and Emergency	Male	16	Throat swab	Non-national ILI surveillance sentinel hospital	Negative	Negative	Negative	Negative	Negative	Negative	Negative	Negative	Negative	Negative	Negative	Negative	Negative	Negative	Negative	Negative	Negative	Negative	Negative	Negative	Negative	Negative	Negative	Negative	Negative	Negative
Changshan County	CS17	Outpatient and Emergency	Male	26	Throat swab	Non-national ILI surveillance sentinel hospital	Negative	Negative	Negative	Negative	Positive	Negative	Negative	Negative	Negative	Negative	Negative	Negative	Negative	Negative	Negative	Negative	Negative	Negative	Negative	Negative	Negative	Negative	Negative	Negative	Negative	Negative
Changshan County	CS18	Outpatient and Emergency	Female	54	Throat swab	Non-national ILI surveillance sentinel hospital	Negative	Negative	Negative	Negative	Negative	Negative	Negative	Negative	Negative	Negative	Negative	Negative	Negative	Negative	Negative	Negative	Negative	Negative	Negative	Negative	Negative	Negative	Negative	Negative	Negative	Negative
Changshan County	CS19	Outpatient and Emergency	Female	25	Throat swab	Non-national ILI surveillance sentinel hospital	Negative	Negative	Negative	Negative	Negative	Negative	Negative	Negative	Negative	Negative	Negative	Negative	Negative	Negative	Negative	Negative	Negative	Negative	Negative	Negative	Negative	Negative	Negative	Negative	Negative	Negative
Changshan County	CS20	Outpatient and Emergency	Female	23	Throat swab	Non-national ILI surveillance sentinel hospital	Negative	Negative	Negative	Negative	Negative	Negative	Negative	Negative	Negative	Negative	Negative	Negative	Negative	Negative	Negative	Negative	Negative	Negative	Negative	Negative	Negative	Negative	Negative	Negative	Negative	Negative
Changshan County	CS21	Outpatient and Emergency	Female	33	Throat swab	Non-national ILI surveillance sentinel hospital	Negative	Negative	Negative	Negative	Negative	Negative	Negative	Negative	Negative	Negative	Negative	Negative	Negative	Negative	Negative	Negative	Negative	Negative	Negative	Positive	Negative	Negative	Positive	Negative	Negative	Negative
Changshan County	CS22	Outpatient and Emergency	Female	43	Throat swab	Non-national ILI surveillance sentinel hospital	Negative	Negative	Negative	Negative	Negative	Negative	Negative	Negative	Negative	Negative	Negative	Negative	Negative	Negative	Negative	Negative	Negative	Negative	Negative	Negative	Negative	Negative	Negative	Negative	Negative	Negative
Changshan County	CS23	Outpatient and Emergency	Female	16	Throat swab	Non-national ILI surveillance sentinel hospital	Negative	Negative	Negative	Negative	Negative	Negative	Negative	Negative	Negative	Negative	Negative	Negative	Negative	Negative	Negative	Negative	Negative	Negative	Negative	Positive	Negative	Negative	Positive	Negative	Negative	Negative
Changshan County	CS24	Outpatient and Emergency	Male	15	Throat swab	Non-national ILI surveillance sentinel hospital	Negative	Negative	Negative	Negative	Negative	Negative	Negative	Negative	Negative	Negative	Negative	Negative	Negative	Negative	Negative	Negative	Negative	Negative	Negative	Positive	Negative	Negative	Positive	Negative	Negative	Negative
Changshan County	CS25	Outpatient and Emergency	Male	16	Throat swab	Non-national ILI surveillance sentinel hospital	Negative	Negative	Negative	Negative	Positive	Negative	Negative	Negative	Negative	Negative	Negative	Negative	Negative	Negative	Negative	Negative	Negative	Negative	Negative	Negative	Negative	Negative	Negative	Negative	Negative	Negative
Changshan County	CS26	Outpatient and Emergency	Male	24	Throat swab	Non-national ILI surveillance sentinel hospital	Negative	Negative	Negative	Negative	Negative	Negative	Negative	Negative	Negative	Negative	Negative	Negative	Negative	Negative	Negative	Negative	Negative	Negative	Negative	Negative	Negative	Negative	Negative	Negative	Negative	Negative
Changshan County	CS27	Outpatient and Emergency	Female	17	Throat swab	Non-national ILI surveillance sentinel hospital	Negative	Negative	Negative	Negative	Negative	Negative	Negative	Negative	Negative	Negative	Negative	Negative	Negative	Negative	Negative	Negative	Negative	Negative	Negative	Positive	Negative	Negative	Positive	Negative	Negative	Negative
Changshan County	CS28	Outpatient and Emergency	Male	34	Throat swab	Non-national ILI surveillance sentinel hospital	Negative	Negative	Negative	Negative	Negative	Negative	Negative	Negative	Negative	Negative	Negative	Negative	Negative	Negative	Negative	Negative	Negative	Negative	Negative	Negative	Negative	Negative	Negative	Negative	Negative	Negative
Changshan County	CS29	Outpatient and Emergency	Male	34	Throat swab	Non-national ILI surveillance sentinel hospital	Negative	Negative	Negative	Negative	Negative	Negative	Negative	Negative	Negative	Negative	Negative	Negative	Negative	Negative	Negative	Negative	Negative	Negative	Negative	Negative	Negative	Negative	Negative	Negative	Negative	Negative
Changshan County	CS30	Inpatient	Male	16	Throat swab	Non-national ILI surveillance sentinel hospital	Negative	Negative	Negative	Negative	Positive	Negative	Negative	Negative	Negative	Negative	Negative	Negative	Negative	Negative	Negative	Negative	Negative	Negative	Negative	Positive	Negative	Negative	Positive	Negative	Negative	Negative
Changshan County	CS31	Outpatient and Emergency	Female	16	Throat swab	Non-national ILI surveillance sentinel hospital	Negative	Negative	Negative	Negative	Negative	Negative	Negative	Negative	Negative	Negative	Negative	Negative	Negative	Negative	Negative	Negative	Negative	Negative	Negative	Negative	Negative	Negative	Negative	Negative	Negative	Negative
Changshan County	CS32	Outpatient and Emergency	Male	13	Throat swab	Non-national ILI surveillance sentinel hospital	Negative	Negative	Negative	Negative	Positive	Negative	Negative	Negative	Negative	Negative	Positive	Negative	Negative	Negative	Negative	Negative	Negative	Negative	Negative	Negative	Negative	Negative	Negative	Negative	Negative	Negative
Changshan County	CS33	Outpatient and Emergency	Female	7	Throat swab	Non-national ILI surveillance sentinel hospital	Negative	Negative	Negative	Negative	Negative	Negative	Negative	Negative	Negative	Negative	Positive	Negative	Negative	Negative	Negative	Negative	Negative	Negative	Negative	Negative	Negative	Negative	Negative	Negative	Negative	Negative
Changshan County	CS34	Outpatient and Emergency	Male	8	Throat swab	Non-national ILI surveillance sentinel hospital	Negative	Negative	Negative	Negative	Negative	Negative	Negative	Negative	Negative	Negative	Negative	Negative	Negative	Negative	Negative	Negative	Negative	Negative	Negative	Negative	Negative	Negative	Negative	Positive	Negative	Negative
Changshan County	CS35	Outpatient and Emergency	Female	4	Throat swab	Non-national ILI surveillance sentinel hospital	Negative	Negative	Negative	Negative	Negative	Negative	Negative	Negative	Negative	Negative	Positive	Negative	Negative	Negative	Negative	Negative	Negative	Negative	Negative	Negative	Negative	Negative	Negative	Negative	Negative	Negative
Changshan County	CS36	Outpatient and Emergency	Female	4	Throat swab	Non-national ILI surveillance sentinel hospital	Negative	Negative	Negative	Negative	Negative	Negative	Negative	Negative	Negative	Negative	Negative	Negative	Negative	Negative	Negative	Negative	Negative	Negative	Negative	Negative	Negative	Negative	Negative	Negative	Negative	Negative
Changshan County	CS37	Outpatient and Emergency	Male	70	Throat swab	Non-national ILI surveillance sentinel hospital	Negative	Negative	Negative	Negative	Negative	Negative	Negative	Negative	Negative	Negative	Negative	Negative	Negative	Negative	Negative	Negative	Negative	Negative	Negative	Positive	Negative	Negative	Positive	Negative	Negative	Negative
Changshan County	CS38	Outpatient and Emergency	Female	20	Throat swab	Non-national ILI surveillance sentinel hospital	Negative	Negative	Negative	Negative	Negative	Negative	Negative	Negative	Negative	Negative	Negative	Negative	Negative	Negative	Negative	Negative	Negative	Negative	Negative	Negative	Negative	Negative	Negative	Negative	Negative	Negative
Changshan County	CS39	Outpatient and Emergency	Male	18	Throat swab	Non-national ILI surveillance sentinel hospital	Negative	Negative	Negative	Negative	Negative	Negative	Negative	Negative	Negative	Negative	Negative	Negative	Negative	Negative	Negative	Negative	Negative	Negative	Negative	Negative	Negative	Negative	Negative	Negative	Negative	Negative
Changshan County	CS40	Outpatient and Emergency	Male	16	Throat swab	Non-national ILI surveillance sentinel hospital	Negative	Negative	Negative	Negative	Negative	Negative	Negative	Negative	Negative	Negative	Positive	Negative	Negative	Negative	Negative	Negative	Negative	Negative	Negative	Negative	Negative	Negative	Negative	Negative	Negative	Negative
Changshan County	CS41	Outpatient and Emergency	Male	24	nasopharyngeal swab	Non-national ILI surveillance sentinel hospital	Negative	Negative	Negative	Negative	Negative	Negative	Negative	Negative	Negative	Negative	Negative	Negative	Negative	Negative	Negative	Negative	Negative	Negative	Negative	Positive	Negative	Negative	Positive	Negative	Negative	Negative
Changshan County	CS42	Outpatient and Emergency	Female	26	nasopharyngeal swab	Non-national ILI surveillance sentinel hospital	Negative	Negative	Negative	Negative	Negative	Negative	Negative	Negative	Negative	Negative	Negative	Negative	Negative	Negative	Negative	Negative	Negative	Negative	Negative	Positive	Negative	Negative	Positive	Negative	Negative	Negative
Changshan County	CS43	Outpatient and Emergency	Female	72	nasopharyngeal swab	Non-national ILI surveillance sentinel hospital	Negative	Negative	Negative	Negative	Negative	Negative	Negative	Negative	Negative	Negative	Negative	Negative	Negative	Negative	Negative	Negative	Negative	Negative	Negative	Positive	Negative	Negative	Positive	Negative	Negative	Negative
Changshan County	CS44	Outpatient and Emergency	Female	16	nasopharyngeal swab	Non-national ILI surveillance sentinel hospital	Negative	Negative	Negative	Negative	Negative	Negative	Negative	Negative	Negative	Negative	Negative	Negative	Negative	Negative	Negative	Negative	Negative	Negative	Negative	Positive	Negative	Negative	Positive	Negative	Negative	Positive
Changshan County	CS45	Outpatient and Emergency	Female	43	nasopharyngeal swab	Non-national ILI surveillance sentinel hospital	Negative	Negative	Negative	Negative	Negative	Negative	Negative	Negative	Negative	Negative	Negative	Negative	Negative	Negative	Negative	Negative	Negative	Negative	Negative	Positive	Negative	Negative	Positive	Negative	Negative	Negative
Changshan County	CS46	Outpatient and Emergency	Female	15	nasopharyngeal swab	Non-national ILI surveillance sentinel hospital	Negative	Negative	Negative	Negative	Negative	Negative	Negative	Negative	Negative	Negative	Negative	Negative	Negative	Negative	Negative	Negative	Negative	Negative	Negative	Positive	Negative	Negative	Positive	Negative	Negative	Negative
Changshan County	CS47	Outpatient and Emergency	Male	18	Throat swab	Non-national ILI surveillance sentinel hospital	Negative	Negative	Negative	Negative	Negative	Negative	Negative	Negative	Negative	Negative	Negative	Negative	Negative	Negative	Negative	Negative	Negative	Negative	Negative	Negative	Negative	Negative	Negative	Negative	Negative	Negative
Changshan County	CS48	Outpatient and Emergency	Female	40	Throat swab	Non-national ILI surveillance sentinel hospital	Negative	Negative	Negative	Negative	Negative	Negative	Negative	Negative	Negative	Negative	Negative	Negative	Negative	Negative	Negative	Negative	Negative	Negative	Negative	Negative	Negative	Negative	Negative	Negative	Negative	Negative
Changshan County	CS49	Outpatient and Emergency	Female	22	Throat swab	Non-national ILI surveillance sentinel hospital	Negative	Negative	Negative	Negative	Negative	Negative	Negative	Negative	Negative	Negative	Negative	Negative	Negative	Negative	Negative	Negative	Negative	Negative	Negative	Positive	Negative	Negative	Positive	Negative	Negative	Negative
Changshan County	CS50	Outpatient and Emergency	Male	16	Throat swab	Non-national ILI surveillance sentinel hospital	Negative	Negative	Negative	Negative	Negative	Negative	Negative	Negative	Negative	Negative	Negative	Negative	Negative	Negative	Negative	Negative	Negative	Negative	Negative	Positive	Negative	Negative	Positive	Negative	Negative	Negative
Changshan County	CS51	Outpatient and Emergency	Female	21	Throat swab	Non-national ILI surveillance sentinel hospital	Negative	Negative	Negative	Negative	Negative	Negative	Negative	Negative	Negative	Negative	Negative	Negative	Negative	Negative	Negative	Negative	Negative	Negative	Negative	Negative	Negative	Negative	Negative	Negative	Negative	Negative
Changshan County	CS52	Outpatient and Emergency	Male	59	Throat swab	Non-national ILI surveillance sentinel hospital	Negative	Negative	Negative	Negative	Negative	Negative	Negative	Negative	Negative	Negative	Negative	Negative	Negative	Negative	Negative	Negative	Negative	Negative	Negative	Negative	Negative	Negative	Negative	Negative	Negative	Negative
Changshan County	CS53	Outpatient and Emergency	Male	25	Throat swab	Non-national ILI surveillance sentinel hospital	Negative	Negative	Negative	Negative	Negative	Negative	Negative	Negative	Negative	Negative	Negative	Negative	Negative	Negative	Negative	Negative	Negative	Negative	Negative	Positive	Negative	Negative	Positive	Negative	Negative	Negative
Changshan County	CS54	Outpatient and Emergency	Female	18	Throat swab	Non-national ILI surveillance sentinel hospital	Negative	Negative	Negative	Negative	Negative	Negative	Negative	Negative	Negative	Negative	Negative	Negative	Negative	Negative	Negative	Negative	Negative	Negative	Negative	Negative	Negative	Negative	Negative	Negative	Negative	Negative
Changshan County	CS55	Outpatient and Emergency	Male	8	Throat swab	Non-national ILI surveillance sentinel hospital	Negative	Negative	Negative	Negative	Negative	Negative	Negative	Negative	Negative	Negative	Negative	Negative	Negative	Negative	Negative	Negative	Negative	Negative	Negative	Negative	Negative	Negative	Negative	Negative	Negative	Negative
Changshan County	CS56	Outpatient and Emergency	Male	6	Throat swab	Non-national ILI surveillance sentinel hospital	Negative	Negative	Negative	Negative	Negative	Negative	Negative	Negative	Negative	Negative	Negative	Negative	Negative	Negative	Negative	Negative	Negative	Negative	Negative	Negative	Negative	Negative	Negative	Negative	Negative	Negative
Changshan County	CS57	Outpatient and Emergency	Male	2	Throat swab	Non-national ILI surveillance sentinel hospital	Negative	Negative	Negative	Negative	Negative	Negative	Negative	Negative	Negative	Negative	Positive	Negative	Negative	Negative	Negative	Negative	Negative	Negative	Negative	Negative	Negative	Negative	Negative	Negative	Negative	Negative
Changshan County	CS58	Outpatient and Emergency	Male	9	Throat swab	Non-national ILI surveillance sentinel hospital	Negative	Negative	Negative	Negative	Negative	Negative	Negative	Negative	Negative	Negative	Negative	Negative	Negative	Negative	Negative	Negative	Negative	Negative	Negative	Negative	Negative	Negative	Negative	Positive	Negative	Positive
Changshan County	CS59	Outpatient and Emergency	Female	8	Throat swab	Non-national ILI surveillance sentinel hospital	Negative	Negative	Negative	Negative	Negative	Negative	Negative	Negative	Negative	Negative	Negative	Negative	Negative	Negative	Negative	Negative	Negative	Negative	Negative	Negative	Negative	Negative	Negative	Negative	Negative	Negative
Changshan County	CS60	Outpatient and Emergency	Female	22	nasopharyngeal swab	Non-national ILI surveillance sentinel hospital	Negative	Negative	Negative	Negative	Negative	Negative	Negative	Negative	Negative	Negative	Negative	Negative	Negative	Negative	Negative	Negative	Negative	Negative	Negative	Negative	Negative	Negative	Negative	Negative	Negative	Negative
Changshan County	CS61	Outpatient and Emergency	Male	40	nasopharyngeal swab	Non-national ILI surveillance sentinel hospital	Negative	Negative	Negative	Negative	Negative	Negative	Negative	Negative	Negative	Negative	Negative	Negative	Negative	Negative	Negative	Negative	Negative	Negative	Negative	Positive	Negative	Negative	Positive	Negative	Negative	Negative
Changshan County	CS62	Outpatient and Emergency	Male	12	Throat swab	Non-national ILI surveillance sentinel hospital	Negative	Negative	Negative	Negative	Negative	Negative	Negative	Negative	Negative	Negative	Negative	Negative	Negative	Negative	Negative	Negative	Negative	Negative	Negative	Positive	Negative	Negative	Positive	Negative	Negative	Negative
Changshan County	CS63	Outpatient and Emergency	Male	6	Throat swab	Non-national ILI surveillance sentinel hospital	Negative	Negative	Negative	Negative	Negative	Negative	Negative	Negative	Negative	Negative	Negative	Negative	Negative	Negative	Negative	Negative	Negative	Negative	Negative	Negative	Negative	Negative	Negative	Negative	Negative	Negative
Changshan County	CS64	Outpatient and Emergency	Male	7	Throat swab	Non-national ILI surveillance sentinel hospital	Negative	Negative	Negative	Negative	Negative	Negative	Negative	Negative	Negative	Negative	Negative	Negative	Negative	Negative	Negative	Negative	Negative	Negative	Negative	Negative	Negative	Negative	Negative	Positive	Negative	Negative
Changshan County	CS65	Outpatient and Emergency	Female	11	Throat swab	Non-national ILI surveillance sentinel hospital	Negative	Negative	Negative	Negative	Negative	Negative	Negative	Negative	Negative	Negative	Negative	Negative	Negative	Negative	Negative	Negative	Negative	Negative	Negative	Negative	Negative	Negative	Negative	Negative	Negative	Negative
Changshan County	CS66	Outpatient and Emergency	Male	0.833333	Throat swab	Non-national ILI surveillance sentinel hospital	Negative	Negative	Negative	Negative	Negative	Negative	Negative	Negative	Negative	Negative	Negative	Negative	Negative	Negative	Negative	Negative	Negative	Negative	Negative	Negative	Negative	Negative	Negative	Negative	Negative	Negative
Changshan County	CS67	Outpatient and Emergency	Male	10	Throat swab	Non-national ILI surveillance sentinel hospital	Negative	Negative	Negative	Negative	Negative	Negative	Negative	Negative	Negative	Negative	Negative	Negative	Negative	Negative	Negative	Negative	Negative	Negative	Negative	Negative	Negative	Negative	Negative	Positive	Negative	Negative
Changshan County	CS68	Outpatient and Emergency	Male	6	Throat swab	Non-national ILI surveillance sentinel hospital	Negative	Negative	Negative	Negative	Negative	Negative	Negative	Negative	Negative	Negative	Positive	Negative	Negative	Negative	Negative	Negative	Negative	Negative	Negative	Negative	Negative	Negative	Negative	Positive	Negative	Negative
Changshan County	CS69	Outpatient and Emergency	Female	7	Throat swab	Non-national ILI surveillance sentinel hospital	Negative	Negative	Negative	Negative	Negative	Negative	Negative	Negative	Negative	Negative	Negative	Negative	Negative	Negative	Negative	Negative	Negative	Negative	Negative	Positive	Negative	Negative	Positive	Negative	Negative	Negative
Changshan County	CS70	Outpatient and Emergency	Male	14	Throat swab	Non-national ILI surveillance sentinel hospital	Negative	Negative	Negative	Negative	Negative	Negative	Negative	Negative	Negative	Negative	Negative	Negative	Negative	Negative	Negative	Negative	Negative	Negative	Negative	Positive	Negative	Negative	Positive	Negative	Negative	Negative
Changshan County	CS71	Outpatient and Emergency	Male	2	Throat swab	Non-national ILI surveillance sentinel hospital	Negative	Negative	Negative	Negative	Negative	Negative	Negative	Negative	Negative	Negative	Negative	Negative	Negative	Negative	Negative	Negative	Negative	Negative	Negative	Negative	Negative	Negative	Negative	Negative	Negative	Negative
Changshan County	CS72	Outpatient and Emergency	Female	24	Throat swab	Non-national ILI surveillance sentinel hospital	Negative	Negative	Negative	Negative	Negative	Negative	Negative	Negative	Negative	Negative	Negative	Negative	Negative	Negative	Negative	Negative	Negative	Negative	Negative	Negative	Negative	Negative	Negative	Negative	Negative	Negative
Changshan County	CS73	Outpatient and Emergency	Male	36	Throat swab	Non-national ILI surveillance sentinel hospital	Negative	Negative	Negative	Negative	Negative	Negative	Negative	Negative	Negative	Negative	Negative	Negative	Negative	Negative	Positive	Negative	Positive	Negative	Negative	Positive	Negative	Negative	Positive	Negative	Negative	Negative
Changshan County	CS74	Outpatient and Emergency	Female	16	Throat swab	Non-national ILI surveillance sentinel hospital	Negative	Negative	Negative	Negative	Negative	Negative	Negative	Negative	Negative	Negative	Negative	Negative	Negative	Negative	Negative	Negative	Negative	Negative	Negative	Negative	Negative	Negative	Negative	Negative	Negative	Negative
Changshan County	CS75	Outpatient and Emergency	Male	28	Throat swab	Non-national ILI surveillance sentinel hospital	Negative	Negative	Negative	Negative	Negative	Negative	Negative	Negative	Negative	Negative	Negative	Negative	Negative	Negative	Negative	Negative	Negative	Negative	Negative	Positive	Negative	Negative	Positive	Negative	Negative	Negative
Changshan County	CS76	Outpatient and Emergency	Female	15	Throat swab	Non-national ILI surveillance sentinel hospital	Negative	Negative	Negative	Negative	Negative	Negative	Negative	Negative	Negative	Negative	Negative	Negative	Negative	Negative	Negative	Negative	Negative	Negative	Negative	Positive	Negative	Negative	Positive	Negative	Negative	Negative
Changshan County	CS77	Outpatient and Emergency	Female	23	Throat swab	Non-national ILI surveillance sentinel hospital	Negative	Negative	Negative	Negative	Negative	Negative	Negative	Negative	Negative	Negative	Negative	Negative	Negative	Negative	Negative	Negative	Negative	Negative	Negative	Positive	Negative	Negative	Positive	Negative	Negative	Negative
Changshan County	CS78	Outpatient and Emergency	Male	18	Throat swab	Non-national ILI surveillance sentinel hospital	Negative	Negative	Negative	Negative	Negative	Negative	Negative	Negative	Negative	Negative	Negative	Negative	Negative	Negative	Negative	Negative	Negative	Negative	Negative	Negative	Negative	Negative	Negative	Negative	Negative	Negative
Changshan County	CS79	Outpatient and Emergency	Male	20	Throat swab	Non-national ILI surveillance sentinel hospital	Negative	Negative	Negative	Negative	Negative	Negative	Negative	Negative	Negative	Negative	Negative	Negative	Negative	Negative	Negative	Negative	Negative	Negative	Negative	Positive	Negative	Negative	Positive	Negative	Negative	Negative
Changshan County	CS80	Outpatient and Emergency	Female	17	Throat swab	Non-national ILI surveillance sentinel hospital	Negative	Negative	Negative	Negative	Negative	Negative	Negative	Negative	Negative	Negative	Negative	Negative	Negative	Negative	Negative	Negative	Negative	Negative	Negative	Positive	Negative	Negative	Positive	Negative	Negative	Negative
Changshan County	CS81	Outpatient and Emergency	Female	17	Throat swab	Non-national ILI surveillance sentinel hospital	Negative	Negative	Negative	Negative	Negative	Negative	Negative	Negative	Negative	Negative	Negative	Negative	Negative	Negative	Negative	Negative	Negative	Negative	Negative	Positive	Negative	Negative	Positive	Negative	Negative	Positive
Changshan County	CS82	Outpatient and Emergency	Male	16	Throat swab	Non-national ILI surveillance sentinel hospital	Negative	Negative	Negative	Negative	Negative	Negative	Negative	Negative	Negative	Negative	Negative	Negative	Negative	Negative	Negative	Negative	Negative	Negative	Negative	Negative	Negative	Negative	Negative	Negative	Negative	Negative
Changshan County	CS83	Outpatient and Emergency	Male	17	Throat swab	Non-national ILI surveillance sentinel hospital	Negative	Negative	Negative	Negative	Negative	Negative	Negative	Negative	Negative	Negative	Negative	Negative	Negative	Negative	Negative	Negative	Negative	Negative	Negative	Positive	Negative	Negative	Positive	Negative	Negative	Negative
Changshan County	CS84	Outpatient and Emergency	Female	23	Throat swab	Non-national ILI surveillance sentinel hospital	Negative	Negative	Negative	Negative	Negative	Negative	Negative	Negative	Negative	Negative	Negative	Negative	Negative	Negative	Negative	Negative	Negative	Negative	Negative	Positive	Negative	Negative	Positive	Negative	Negative	Negative
Changshan County	CS85	Outpatient and Emergency	Male	28	Throat swab	Non-national ILI surveillance sentinel hospital	Negative	Negative	Negative	Negative	Negative	Negative	Negative	Negative	Negative	Negative	Negative	Negative	Negative	Negative	Negative	Negative	Negative	Negative	Negative	Negative	Negative	Negative	Negative	Negative	Negative	Negative
Changshan County	CS86	Outpatient and Emergency	Female	14	Throat swab	Non-national ILI surveillance sentinel hospital	Negative	Negative	Negative	Negative	Negative	Negative	Negative	Negative	Negative	Negative	Negative	Negative	Negative	Negative	Negative	Negative	Negative	Negative	Negative	Negative	Negative	Negative	Negative	Negative	Negative	Negative
Changshan County	CS87	Outpatient and Emergency	Male	18	Throat swab	Non-national ILI surveillance sentinel hospital	Negative	Negative	Negative	Negative	Negative	Negative	Negative	Negative	Negative	Negative	Negative	Negative	Negative	Negative	Negative	Negative	Negative	Negative	Negative	Positive	Negative	Negative	Positive	Negative	Negative	Negative
Changshan County	CS88	Outpatient and Emergency	Female	29	Throat swab	Non-national ILI surveillance sentinel hospital	Negative	Negative	Negative	Negative	Negative	Negative	Negative	Negative	Negative	Negative	Negative	Negative	Negative	Negative	Negative	Negative	Negative	Negative	Negative	Positive	Negative	Negative	Positive	Negative	Negative	Negative
Changshan County	CS89	Outpatient and Emergency	Female	27	Throat swab	Non-national ILI surveillance sentinel hospital	Negative	Negative	Negative	Negative	Negative	Negative	Negative	Negative	Negative	Negative	Negative	Negative	Negative	Negative	Negative	Negative	Negative	Negative	Negative	Positive	Negative	Negative	Positive	Negative	Negative	Negative
Changshan County	CS90	Outpatient and Emergency	Female	37	Throat swab	Non-national ILI surveillance sentinel hospital	Negative	Negative	Negative	Negative	Negative	Negative	Negative	Negative	Negative	Negative	Negative	Negative	Negative	Negative	Negative	Negative	Negative	Negative	Negative	Positive	Negative	Negative	Positive	Negative	Negative	Negative
Changshan County	CS91	Outpatient and Emergency	Male	58	Throat swab	Non-national ILI surveillance sentinel hospital	Negative	Negative	Negative	Negative	Negative	Negative	Negative	Negative	Negative	Negative	Negative	Negative	Negative	Negative	Negative	Negative	Negative	Negative	Negative	Negative	Negative	Negative	Negative	Negative	Negative	Positive
Changshan County	CS92	Outpatient and Emergency	Male	16	Throat swab	Non-national ILI surveillance sentinel hospital	Negative	Negative	Negative	Negative	Negative	Negative	Negative	Negative	Negative	Negative	Negative	Negative	Negative	Negative	Negative	Negative	Negative	Negative	Negative	Negative	Negative	Negative	Negative	Negative	Negative	Negative
Changshan County	CS93	Outpatient and Emergency	Male	9	Throat swab	Non-national ILI surveillance sentinel hospital	Negative	Negative	Negative	Negative	Negative	Negative	Negative	Negative	Negative	Negative	Negative	Negative	Negative	Negative	Negative	Negative	Negative	Negative	Negative	Positive	Negative	Negative	Positive	Negative	Negative	Positive
Changshan County	CS94	Outpatient and Emergency	Male	1	Throat swab	Non-national ILI surveillance sentinel hospital	Negative	Negative	Negative	Negative	Negative	Negative	Negative	Negative	Negative	Negative	Positive	Negative	Negative	Negative	Negative	Negative	Negative	Negative	Negative	Negative	Negative	Negative	Negative	Negative	Negative	Negative
Changshan County	CS95	Outpatient and Emergency	Male	2	Throat swab	Non-national ILI surveillance sentinel hospital	Negative	Negative	Negative	Positive	Negative	Negative	Negative	Negative	Negative	Negative	Negative	Negative	Negative	Negative	Negative	Negative	Negative	Negative	Negative	Negative	Negative	Negative	Negative	Negative	Negative	Negative
Changshan County	CS96	Outpatient and Emergency	Male	8	Throat swab	Non-national ILI surveillance sentinel hospital	Negative	Negative	Negative	Negative	Negative	Negative	Negative	Negative	Negative	Negative	Negative	Negative	Negative	Negative	Negative	Negative	Negative	Negative	Negative	Negative	Negative	Negative	Negative	Negative	Negative	Negative
Changshan County	CS97	Outpatient and Emergency	Male	8	Throat swab	Non-national ILI surveillance sentinel hospital	Negative	Negative	Negative	Negative	Negative	Negative	Negative	Negative	Negative	Negative	Negative	Negative	Negative	Negative	Negative	Negative	Negative	Negative	Negative	Negative	Negative	Negative	Negative	Negative	Negative	Negative
Changshan County	CS98	Outpatient and Emergency	Female	17	Throat swab	Non-national ILI surveillance sentinel hospital	Negative	Negative	Negative	Negative	Negative	Negative	Negative	Negative	Negative	Negative	Negative	Negative	Negative	Negative	Negative	Negative	Negative	Negative	Negative	Positive	Negative	Negative	Positive	Negative	Negative	Negative
Changshan County	CS99	Outpatient and Emergency	Male	42	Throat swab	Non-national ILI surveillance sentinel hospital	Negative	Negative	Negative	Negative	Negative	Negative	Negative	Negative	Negative	Negative	Negative	Negative	Negative	Negative	Negative	Negative	Negative	Negative	Negative	Negative	Negative	Negative	Negative	Negative	Negative	Negative
Changshan County	CS100	Outpatient and Emergency	Male	26	Throat swab	Non-national ILI surveillance sentinel hospital	Negative	Negative	Negative	Negative	Negative	Negative	Negative	Negative	Negative	Negative	Negative	Negative	Negative	Negative	Negative	Negative	Negative	Negative	Negative	Negative	Negative	Negative	Negative	Negative	Negative	Negative
Changshan County	CS101	Outpatient and Emergency	Female	17	Throat swab	Non-national ILI surveillance sentinel hospital	Negative	Negative	Negative	Negative	Negative	Negative	Negative	Negative	Negative	Negative	Negative	Negative	Negative	Negative	Negative	Negative	Negative	Negative	Negative	Negative	Negative	Negative	Negative	Negative	Negative	Negative
Changshan County	CS102	Outpatient and Emergency	Female	7	Throat swab	Non-national ILI surveillance sentinel hospital	Negative	Negative	Negative	Negative	Negative	Negative	Negative	Negative	Negative	Negative	Negative	Negative	Negative	Negative	Negative	Negative	Negative	Negative	Negative	Negative	Negative	Negative	Negative	Negative	Negative	Negative
Changshan County	CS103	Outpatient and Emergency	Male	18	Throat swab	Non-national ILI surveillance sentinel hospital	Negative	Negative	Negative	Negative	Negative	Negative	Negative	Negative	Negative	Negative	Negative	Negative	Negative	Negative	Negative	Negative	Negative	Negative	Negative	Negative	Negative	Negative	Negative	Negative	Negative	Negative
Changshan County	CS104	Outpatient and Emergency	Male	4	Throat swab	Non-national ILI surveillance sentinel hospital	Negative	Negative	Negative	Negative	Negative	Negative	Negative	Negative	Negative	Negative	Negative	Negative	Negative	Negative	Negative	Negative	Negative	Negative	Negative	Negative	Negative	Negative	Negative	Negative	Negative	Negative
Changshan County	CS105	Outpatient and Emergency	Male	5	Throat swab	Non-national ILI surveillance sentinel hospital	Negative	Negative	Negative	Negative	Negative	Negative	Negative	Negative	Negative	Negative	Negative	Negative	Negative	Negative	Negative	Negative	Negative	Negative	Negative	Negative	Negative	Negative	Negative	Negative	Negative	Negative
Changshan County	CS106	Outpatient and Emergency	Male	10	Throat swab	Non-national ILI surveillance sentinel hospital	Negative	Negative	Negative	Negative	Negative	Negative	Negative	Negative	Negative	Negative	Negative	Negative	Negative	Negative	Negative	Negative	Negative	Negative	Negative	Negative	Negative	Negative	Negative	Negative	Negative	Negative
Changshan County	CS107	Outpatient and Emergency	Female	28	Throat swab	Non-national ILI surveillance sentinel hospital	Negative	Negative	Negative	Negative	Negative	Negative	Negative	Negative	Negative	Negative	Negative	Negative	Negative	Negative	Negative	Negative	Negative	Negative	Negative	Negative	Negative	Negative	Negative	Negative	Negative	Negative
Changshan County	CS108	Outpatient and Emergency	Female	2	Throat swab	Non-national ILI surveillance sentinel hospital	Negative	Negative	Negative	Negative	Negative	Negative	Negative	Negative	Negative	Negative	Negative	Negative	Negative	Negative	Negative	Negative	Negative	Negative	Negative	Positive	Negative	Negative	Positive	Negative	Negative	Negative
Changshan County	CS109	Outpatient and Emergency	Male	4	Throat swab	Non-national ILI surveillance sentinel hospital	Negative	Negative	Negative	Negative	Negative	Negative	Negative	Negative	Negative	Negative	Negative	Negative	Negative	Negative	Negative	Negative	Negative	Negative	Negative	Positive	Negative	Negative	Positive	Negative	Negative	Negative
Changshan County	CS110	Outpatient and Emergency	Male	5	Throat swab	Non-national ILI surveillance sentinel hospital	Negative	Negative	Negative	Negative	Negative	Negative	Negative	Negative	Negative	Negative	Negative	Negative	Negative	Negative	Negative	Negative	Negative	Negative	Negative	Negative	Negative	Negative	Negative	Negative	Negative	Negative
Changshan County	CS111	Outpatient and Emergency	Female	6	Throat swab	Non-national ILI surveillance sentinel hospital	Negative	Negative	Negative	Negative	Negative	Negative	Negative	Negative	Negative	Negative	Negative	Negative	Negative	Negative	Negative	Negative	Negative	Negative	Negative	Positive	Negative	Negative	Positive	Negative	Negative	Negative
Changshan County	CS112	Outpatient and Emergency	Male	10	Throat swab	Non-national ILI surveillance sentinel hospital	Negative	Negative	Negative	Negative	Negative	Negative	Negative	Negative	Negative	Negative	Negative	Negative	Negative	Negative	Negative	Negative	Negative	Negative	Negative	Positive	Negative	Negative	Positive	Negative	Negative	Negative
Changshan County	CS113	Outpatient and Emergency	Female	31	Throat swab	Non-national ILI surveillance sentinel hospital	Negative	Negative	Negative	Negative	Negative	Negative	Negative	Negative	Negative	Negative	Negative	Negative	Negative	Negative	Negative	Negative	Negative	Negative	Negative	Negative	Positive	Negative	Negative	Negative	Negative	Negative
Changshan County	CS114	Outpatient and Emergency	Female	26	Throat swab	Non-national ILI surveillance sentinel hospital	Negative	Negative	Negative	Negative	Negative	Negative	Negative	Negative	Negative	Negative	Negative	Negative	Negative	Negative	Negative	Negative	Negative	Negative	Negative	Positive	Negative	Negative	Positive	Negative	Negative	Negative
Changshan County	CS115	Outpatient and Emergency	Male	31	Throat swab	Non-national ILI surveillance sentinel hospital	Negative	Negative	Negative	Negative	Negative	Negative	Negative	Negative	Negative	Negative	Negative	Negative	Negative	Negative	Negative	Negative	Negative	Negative	Negative	Negative	Negative	Negative	Negative	Negative	Negative	Negative
Changshan County	CS116	Outpatient and Emergency	Male	21	Throat swab	Non-national ILI surveillance sentinel hospital	Negative	Negative	Negative	Negative	Negative	Negative	Negative	Negative	Negative	Negative	Negative	Negative	Negative	Negative	Negative	Negative	Negative	Negative	Negative	Negative	Negative	Negative	Negative	Negative	Negative	Negative
Changshan County	CS117	Outpatient and Emergency	Female	74	Throat swab	Non-national ILI surveillance sentinel hospital	Negative	Negative	Negative	Negative	Negative	Negative	Negative	Negative	Negative	Negative	Negative	Negative	Negative	Negative	Negative	Negative	Negative	Negative	Negative	Negative	Negative	Negative	Negative	Negative	Negative	Negative
Changshan County	CS118	Outpatient and Emergency	Female	18	Throat swab	Non-national ILI surveillance sentinel hospital	Negative	Negative	Negative	Negative	Negative	Negative	Negative	Negative	Negative	Negative	Negative	Negative	Negative	Negative	Negative	Negative	Negative	Negative	Negative	Negative	Negative	Negative	Negative	Negative	Negative	Negative
Changshan County	CS119	Outpatient and Emergency	Male	44	Throat swab	Non-national ILI surveillance sentinel hospital	Negative	Negative	Negative	Negative	Negative	Negative	Negative	Negative	Negative	Negative	Negative	Negative	Negative	Negative	Negative	Negative	Negative	Negative	Negative	Negative	Negative	Negative	Negative	Negative	Negative	Negative
Changshan County	CS120	Outpatient and Emergency	Female	42	Throat swab	Non-national ILI surveillance sentinel hospital	Negative	Negative	Negative	Negative	Negative	Negative	Negative	Negative	Negative	Negative	Negative	Negative	Negative	Negative	Negative	Negative	Negative	Negative	Negative	Negative	Negative	Negative	Negative	Negative	Negative	Negative
Changshan County	CS121	Outpatient and Emergency	Female	17	Throat swab	Non-national ILI surveillance sentinel hospital	Negative	Negative	Negative	Negative	Negative	Negative	Negative	Negative	Negative	Negative	Negative	Negative	Negative	Negative	Negative	Negative	Negative	Negative	Negative	Negative	Negative	Negative	Negative	Negative	Negative	Negative
Changshan County	CS122	Outpatient and Emergency	Male	74	Throat swab	Non-national ILI surveillance sentinel hospital	Negative	Negative	Negative	Negative	Negative	Negative	Negative	Negative	Negative	Negative	Negative	Negative	Negative	Negative	Negative	Negative	Negative	Negative	Negative	Negative	Negative	Negative	Negative	Negative	Negative	Negative
Changshan County	CS123	Outpatient and Emergency	Female	44	Throat swab	Non-national ILI surveillance sentinel hospital	Negative	Negative	Negative	Negative	Negative	Negative	Negative	Negative	Negative	Negative	Negative	Negative	Negative	Negative	Negative	Negative	Negative	Negative	Negative	Negative	Negative	Negative	Negative	Negative	Negative	Negative
Changshan County	CS124	Outpatient and Emergency	Male	14	Throat swab	Non-national ILI surveillance sentinel hospital	Negative	Negative	Negative	Negative	Negative	Negative	Negative	Negative	Negative	Negative	Negative	Negative	Negative	Negative	Negative	Negative	Negative	Negative	Negative	Negative	Negative	Negative	Negative	Positive	Negative	Negative
Changshan County	CS125	Outpatient and Emergency	Female	28	Throat swab	Non-national ILI surveillance sentinel hospital	Negative	Negative	Negative	Negative	Negative	Negative	Negative	Negative	Negative	Negative	Positive	Negative	Negative	Negative	Negative	Negative	Negative	Negative	Negative	Negative	Negative	Negative	Negative	Negative	Negative	Negative
Changshan County	CS126	Outpatient and Emergency	Female	14	Throat swab	Non-national ILI surveillance sentinel hospital	Negative	Negative	Negative	Negative	Negative	Negative	Negative	Negative	Negative	Negative	Negative	Negative	Negative	Negative	Negative	Negative	Negative	Negative	Negative	Negative	Negative	Negative	Negative	Negative	Negative	Negative
Changshan County	CS127	Outpatient and Emergency	Female	37	Throat swab	Non-national ILI surveillance sentinel hospital	Negative	Negative	Negative	Negative	Negative	Negative	Negative	Negative	Negative	Negative	Negative	Negative	Negative	Negative	Negative	Negative	Negative	Negative	Negative	Negative	Negative	Negative	Negative	Negative	Negative	Negative
Changshan County	CS128	Outpatient and Emergency	Female	51	Throat swab	Non-national ILI surveillance sentinel hospital	Negative	Negative	Negative	Negative	Negative	Negative	Negative	Negative	Negative	Negative	Negative	Negative	Negative	Negative	Negative	Negative	Negative	Negative	Negative	Negative	Negative	Negative	Negative	Negative	Negative	Negative
Changshan County	CS129	Outpatient and Emergency	Female	76	Throat swab	Non-national ILI surveillance sentinel hospital	Negative	Negative	Negative	Negative	Negative	Negative	Negative	Negative	Negative	Negative	Negative	Negative	Negative	Negative	Negative	Negative	Negative	Negative	Negative	Negative	Negative	Negative	Negative	Negative	Negative	Negative
Changshan County	CS130	Outpatient and Emergency	Male	12	Throat swab	Non-national ILI surveillance sentinel hospital	Negative	Negative	Negative	Negative	Negative	Negative	Negative	Negative	Negative	Negative	Negative	Negative	Negative	Negative	Negative	Negative	Negative	Negative	Negative	Negative	Negative	Negative	Negative	Negative	Negative	Negative
Changshan County	CS131	Outpatient and Emergency	Male	6	Throat swab	Non-national ILI surveillance sentinel hospital	Negative	Negative	Negative	Negative	Negative	Negative	Negative	Negative	Negative	Negative	Negative	Negative	Negative	Negative	Negative	Negative	Negative	Negative	Negative	Negative	Negative	Negative	Negative	Negative	Negative	Negative
Changshan County	CS132	Outpatient and Emergency	Male	2	Throat swab	Non-national ILI surveillance sentinel hospital	Negative	Negative	Negative	Negative	Negative	Negative	Negative	Negative	Negative	Negative	Negative	Negative	Negative	Negative	Negative	Negative	Negative	Negative	Negative	Negative	Negative	Negative	Negative	Negative	Negative	Negative
Changshan County	CS133	Outpatient and Emergency	Male	4	Throat swab	Non-national ILI surveillance sentinel hospital	Negative	Negative	Negative	Negative	Negative	Negative	Negative	Negative	Negative	Negative	Negative	Negative	Negative	Negative	Negative	Negative	Negative	Negative	Negative	Negative	Negative	Negative	Negative	Negative	Negative	Negative
Changshan County	CS134	Outpatient and Emergency	Female	7	Throat swab	Non-national ILI surveillance sentinel hospital	Negative	Negative	Negative	Negative	Negative	Negative	Negative	Negative	Negative	Negative	Negative	Negative	Negative	Negative	Negative	Negative	Negative	Negative	Negative	Negative	Negative	Negative	Negative	Negative	Negative	Negative
Changshan County	CS135	Outpatient and Emergency	Female	11	Throat swab	Non-national ILI surveillance sentinel hospital	Negative	Negative	Negative	Negative	Negative	Negative	Negative	Negative	Negative	Negative	Negative	Negative	Negative	Negative	Negative	Negative	Negative	Negative	Negative	Negative	Negative	Negative	Negative	Negative	Negative	Negative
Changshan County	CS136	Outpatient and Emergency	Female	60	Throat swab	Non-national ILI surveillance sentinel hospital	Negative	Negative	Negative	Negative	Negative	Negative	Negative	Negative	Negative	Negative	Negative	Negative	Negative	Negative	Negative	Negative	Negative	Negative	Negative	Negative	Negative	Negative	Negative	Negative	Negative	Negative
Changshan County	CS137	Outpatient and Emergency	Female	37	Throat swab	Non-national ILI surveillance sentinel hospital	Negative	Negative	Negative	Negative	Negative	Negative	Negative	Negative	Negative	Negative	Negative	Negative	Negative	Negative	Negative	Negative	Negative	Negative	Negative	Negative	Negative	Negative	Negative	Negative	Negative	Negative
Changshan County	CS138	Outpatient and Emergency	Male	6	Throat swab	Non-national ILI surveillance sentinel hospital	Negative	Negative	Negative	Negative	Negative	Negative	Negative	Negative	Negative	Negative	Negative	Negative	Negative	Negative	Negative	Negative	Negative	Negative	Negative	Negative	Negative	Negative	Negative	Positive	Negative	Negative
Changshan County	CS139	Outpatient and Emergency	Male	3	Throat swab	Non-national ILI surveillance sentinel hospital	Negative	Negative	Negative	Negative	Positive	Negative	Negative	Negative	Negative	Negative	Negative	Negative	Negative	Negative	Negative	Negative	Negative	Negative	Negative	Negative	Negative	Negative	Negative	Negative	Negative	Negative
Changshan County	CS140	Outpatient and Emergency	Male	4	Throat swab	Non-national ILI surveillance sentinel hospital	Negative	Negative	Negative	Negative	Positive	Negative	Negative	Negative	Negative	Negative	Negative	Negative	Negative	Negative	Negative	Negative	Negative	Negative	Negative	Negative	Negative	Negative	Negative	Negative	Negative	Negative
Changshan County	CS141	Outpatient and Emergency	Female	5	Throat swab	Non-national ILI surveillance sentinel hospital	Negative	Negative	Negative	Negative	Negative	Negative	Negative	Negative	Negative	Negative	Negative	Negative	Negative	Negative	Negative	Negative	Negative	Negative	Negative	Negative	Positive	Negative	Negative	Negative	Negative	Negative
Changshan County	CS142	Outpatient and Emergency	Male	4	Throat swab	Non-national ILI surveillance sentinel hospital	Negative	Negative	Negative	Negative	Negative	Negative	Negative	Negative	Negative	Negative	Negative	Negative	Negative	Negative	Negative	Negative	Negative	Negative	Negative	Negative	Negative	Negative	Negative	Negative	Negative	Negative
Changshan County	CS143	Outpatient and Emergency	Male	18	Throat swab	Non-national ILI surveillance sentinel hospital	Negative	Negative	Negative	Negative	Negative	Negative	Negative	Negative	Negative	Negative	Negative	Negative	Negative	Negative	Negative	Negative	Negative	Negative	Negative	Negative	Positive	Negative	Negative	Negative	Negative	Negative
Changshan County	CS144	Outpatient and Emergency	Male	31	Throat swab	Non-national ILI surveillance sentinel hospital	Negative	Negative	Negative	Negative	Negative	Negative	Negative	Negative	Negative	Negative	Negative	Negative	Negative	Negative	Negative	Negative	Negative	Negative	Negative	Negative	Negative	Negative	Negative	Negative	Negative	Negative
Changshan County	CS145	Outpatient and Emergency	Male	16	Throat swab	Non-national ILI surveillance sentinel hospital	Negative	Negative	Negative	Negative	Negative	Negative	Negative	Negative	Negative	Negative	Negative	Negative	Negative	Negative	Negative	Negative	Negative	Negative	Negative	Negative	Negative	Negative	Negative	Negative	Negative	Negative
Changshan County	CS146	Outpatient and Emergency	Female	14	Throat swab	Non-national ILI surveillance sentinel hospital	Negative	Negative	Negative	Negative	Negative	Negative	Negative	Negative	Negative	Negative	Negative	Negative	Negative	Negative	Negative	Negative	Negative	Negative	Negative	Negative	Positive	Negative	Negative	Negative	Negative	Negative
Changshan County	CS147	Outpatient and Emergency	Female	37	Throat swab	Non-national ILI surveillance sentinel hospital	Negative	Negative	Negative	Negative	Negative	Negative	Negative	Negative	Negative	Negative	Negative	Negative	Negative	Negative	Negative	Negative	Negative	Negative	Negative	Negative	Negative	Negative	Negative	Negative	Negative	Negative
Changshan County	CS148	Outpatient and Emergency	Male	26	Throat swab	Non-national ILI surveillance sentinel hospital	Negative	Negative	Negative	Negative	Negative	Negative	Negative	Negative	Negative	Negative	Negative	Negative	Negative	Negative	Negative	Negative	Negative	Negative	Negative	Negative	Negative	Negative	Negative	Negative	Negative	Negative
Changshan County	CS149	Outpatient and Emergency	Female	60	Throat swab	Non-national ILI surveillance sentinel hospital	Negative	Negative	Negative	Negative	Negative	Negative	Negative	Negative	Negative	Negative	Negative	Negative	Negative	Negative	Negative	Negative	Negative	Negative	Negative	Negative	Negative	Negative	Negative	Negative	Negative	Negative
Changshan County	CS150	Outpatient and Emergency	Female	37	Throat swab	Non-national ILI surveillance sentinel hospital	Negative	Negative	Negative	Negative	Negative	Negative	Negative	Negative	Negative	Negative	Negative	Negative	Negative	Negative	Negative	Negative	Negative	Negative	Negative	Negative	Negative	Negative	Negative	Negative	Negative	Negative
Changshan County	CS151	Outpatient and Emergency	Female	58	Throat swab	Non-national ILI surveillance sentinel hospital	Negative	Negative	Negative	Negative	Negative	Negative	Negative	Negative	Negative	Negative	Negative	Negative	Negative	Negative	Negative	Negative	Negative	Negative	Negative	Negative	Negative	Negative	Negative	Negative	Negative	Negative
Changshan County	CS152	Outpatient and Emergency	Male	17	Throat swab	Non-national ILI surveillance sentinel hospital	Negative	Negative	Negative	Negative	Negative	Negative	Negative	Negative	Negative	Negative	Negative	Negative	Negative	Negative	Negative	Negative	Negative	Negative	Negative	Negative	Negative	Negative	Negative	Negative	Negative	Negative
Changshan County	CS153	Outpatient and Emergency	Female	21	Throat swab	Non-national ILI surveillance sentinel hospital	Negative	Negative	Negative	Negative	Negative	Negative	Negative	Negative	Negative	Negative	Negative	Negative	Negative	Negative	Negative	Negative	Negative	Negative	Negative	Negative	Negative	Negative	Negative	Negative	Negative	Negative
Changshan County	CS154	Outpatient and Emergency	Male	38	Throat swab	Non-national ILI surveillance sentinel hospital	Negative	Negative	Negative	Negative	Negative	Negative	Negative	Negative	Negative	Negative	Negative	Negative	Negative	Negative	Negative	Negative	Negative	Negative	Negative	Negative	Negative	Negative	Negative	Positive	Negative	Negative
Changshan County	CS155	Outpatient and Emergency	Female	32	Throat swab	Non-national ILI surveillance sentinel hospital	Negative	Negative	Negative	Negative	Negative	Negative	Negative	Negative	Negative	Negative	Negative	Negative	Negative	Negative	Negative	Negative	Negative	Negative	Negative	Negative	Positive	Negative	Negative	Negative	Negative	Negative
Changshan County	CS156	Outpatient and Emergency	Female	15	Throat swab	Non-national ILI surveillance sentinel hospital	Negative	Negative	Negative	Negative	Negative	Negative	Negative	Negative	Negative	Negative	Negative	Negative	Negative	Negative	Negative	Negative	Negative	Negative	Negative	Negative	Positive	Negative	Negative	Negative	Negative	Negative
Changshan County	CS157	Outpatient and Emergency	Female	23	Throat swab	Non-national ILI surveillance sentinel hospital	Negative	Negative	Negative	Negative	Negative	Negative	Negative	Negative	Negative	Negative	Negative	Negative	Negative	Negative	Negative	Negative	Negative	Negative	Negative	Negative	Negative	Negative	Negative	Negative	Negative	Negative
Changshan County	CS158	Outpatient and Emergency	Male	14	Throat swab	Non-national ILI surveillance sentinel hospital	Negative	Negative	Negative	Negative	Negative	Negative	Negative	Negative	Negative	Negative	Negative	Negative	Negative	Negative	Negative	Negative	Negative	Negative	Negative	Negative	Positive	Negative	Negative	Negative	Negative	Negative
Changshan County	CS159	Outpatient and Emergency	Female	34	Throat swab	Non-national ILI surveillance sentinel hospital	Negative	Negative	Negative	Negative	Negative	Negative	Negative	Negative	Negative	Negative	Negative	Negative	Negative	Negative	Negative	Negative	Negative	Negative	Negative	Negative	Negative	Negative	Negative	Negative	Negative	Negative
Changshan County	CS160	Outpatient and Emergency	Female	40	Throat swab	Non-national ILI surveillance sentinel hospital	Negative	Negative	Negative	Negative	Negative	Negative	Negative	Negative	Negative	Negative	Negative	Negative	Negative	Negative	Negative	Negative	Negative	Negative	Negative	Negative	Negative	Negative	Negative	Negative	Negative	Negative
Changshan County	CS161	Outpatient and Emergency	Female	55	Throat swab	Non-national ILI surveillance sentinel hospital	Negative	Negative	Negative	Negative	Negative	Negative	Negative	Negative	Negative	Negative	Negative	Negative	Negative	Negative	Negative	Negative	Negative	Negative	Negative	Negative	Negative	Negative	Negative	Negative	Negative	Negative
Changshan County	CS162	Outpatient and Emergency	Female	4	Throat swab	Non-national ILI surveillance sentinel hospital	Negative	Negative	Negative	Negative	Negative	Negative	Negative	Negative	Negative	Negative	Negative	Negative	Negative	Negative	Negative	Negative	Negative	Negative	Negative	Negative	Negative	Negative	Negative	Negative	Negative	Negative
Changshan County	CS163	Outpatient and Emergency	Female	3	Throat swab	Non-national ILI surveillance sentinel hospital	Negative	Negative	Negative	Negative	Negative	Negative	Negative	Negative	Negative	Negative	Negative	Negative	Negative	Negative	Negative	Negative	Negative	Negative	Negative	Negative	Negative	Negative	Negative	Negative	Negative	Negative
Changshan County	CS164	Outpatient and Emergency	Male	10	Throat swab	Non-national ILI surveillance sentinel hospital	Negative	Negative	Negative	Negative	Negative	Negative	Negative	Negative	Negative	Negative	Negative	Negative	Negative	Negative	Negative	Negative	Negative	Negative	Negative	Negative	Negative	Negative	Negative	Negative	Negative	Negative
Changshan County	CS165	Outpatient and Emergency	Female	3	Throat swab	Non-national ILI surveillance sentinel hospital	Negative	Negative	Negative	Negative	Negative	Negative	Negative	Negative	Negative	Negative	Negative	Negative	Negative	Negative	Negative	Negative	Negative	Negative	Negative	Negative	Negative	Negative	Negative	Negative	Negative	Negative
Changshan County	CS166	Outpatient and Emergency	Female	10	Throat swab	Non-national ILI surveillance sentinel hospital	Negative	Negative	Negative	Negative	Negative	Negative	Negative	Negative	Negative	Negative	Negative	Negative	Negative	Negative	Negative	Negative	Negative	Negative	Negative	Negative	Negative	Negative	Negative	Negative	Negative	Negative
Changshan County	CS167	Outpatient and Emergency	Male	4	Throat swab	Non-national ILI surveillance sentinel hospital	Negative	Negative	Negative	Negative	Negative	Negative	Negative	Negative	Negative	Negative	Negative	Negative	Negative	Negative	Negative	Negative	Negative	Negative	Negative	Negative	Negative	Negative	Negative	Negative	Negative	Negative
Changshan County	CS168	Outpatient and Emergency	Female	56	Throat swab	Non-national ILI surveillance sentinel hospital	Negative	Negative	Negative	Negative	Negative	Negative	Negative	Negative	Negative	Negative	Negative	Negative	Negative	Negative	Negative	Negative	Negative	Negative	Negative	Negative	Negative	Negative	Negative	Negative	Negative	Negative
Changshan County	CS169	Outpatient and Emergency	Female	31	Throat swab	Non-national ILI surveillance sentinel hospital	Negative	Negative	Negative	Negative	Positive	Negative	Negative	Negative	Negative	Negative	Negative	Negative	Negative	Negative	Negative	Negative	Negative	Negative	Negative	Negative	Negative	Negative	Negative	Negative	Negative	Negative
Changshan County	CS170	Outpatient and Emergency	Male	28	Throat swab	Non-national ILI surveillance sentinel hospital	Negative	Negative	Negative	Negative	Negative	Negative	Negative	Negative	Negative	Negative	Negative	Negative	Negative	Negative	Negative	Negative	Negative	Negative	Negative	Negative	Positive	Negative	Negative	Negative	Negative	Negative
Changshan County	CS171	Outpatient and Emergency	Female	22	Throat swab	Non-national ILI surveillance sentinel hospital	Negative	Negative	Negative	Negative	Negative	Negative	Negative	Negative	Negative	Negative	Negative	Negative	Negative	Negative	Negative	Negative	Negative	Negative	Negative	Negative	Positive	Negative	Negative	Negative	Negative	Positive
Changshan County	CS172	Outpatient and Emergency	Female	41	Throat swab	Non-national ILI surveillance sentinel hospital	Negative	Negative	Negative	Negative	Negative	Negative	Negative	Negative	Negative	Negative	Negative	Negative	Negative	Negative	Negative	Negative	Negative	Negative	Negative	Negative	Positive	Negative	Negative	Negative	Negative	Negative
Changshan County	CS173	Inpatient	Female	6	Throat swab	Non-national ILI surveillance sentinel hospital	Negative	Negative	Negative	Negative	Negative	Positive	Negative	Negative	Positive	Negative	Negative	Negative	Negative	Negative	Negative	Negative	Negative	Negative	Negative	Negative	Positive	Negative	Negative	Positive	Negative	Negative
Changshan County	CS174	Inpatient	Male	6	Throat swab	Non-national ILI surveillance sentinel hospital	Negative	Negative	Negative	Negative	Negative	Negative	Negative	Negative	Negative	Negative	Negative	Negative	Negative	Negative	Negative	Negative	Negative	Negative	Negative	Negative	Negative	Negative	Negative	Negative	Negative	Negative
Changshan County	CS175	Inpatient	Female	2	Throat swab	Non-national ILI surveillance sentinel hospital	Negative	Negative	Negative	Negative	Negative	Negative	Negative	Negative	Negative	Negative	Negative	Negative	Negative	Negative	Negative	Negative	Negative	Negative	Negative	Negative	Negative	Negative	Negative	Negative	Negative	Negative
Changshan County	CS176	Inpatient	Male	3	Throat swab	Non-national ILI surveillance sentinel hospital	Negative	Negative	Negative	Negative	Negative	Negative	Negative	Negative	Negative	Negative	Negative	Negative	Negative	Negative	Negative	Negative	Negative	Negative	Negative	Negative	Negative	Negative	Negative	Negative	Negative	Negative
Changshan County	CS177	Inpatient	Male	4	Throat swab	Non-national ILI surveillance sentinel hospital	Negative	Negative	Negative	Negative	Negative	Negative	Negative	Negative	Negative	Negative	Negative	Negative	Negative	Negative	Negative	Negative	Negative	Negative	Negative	Negative	Negative	Negative	Negative	Negative	Negative	Negative
Changshan County	CS178	Outpatient and Emergency	Male	18	Throat swab	Non-national ILI surveillance sentinel hospital	Negative	Negative	Negative	Negative	Negative	Negative	Negative	Negative	Negative	Negative	Negative	Negative	Negative	Negative	Negative	Negative	Negative	Negative	Negative	Negative	Positive	Negative	Negative	Negative	Negative	Negative
Changshan County	CS179	Outpatient and Emergency	Male	38	Throat swab	Non-national ILI surveillance sentinel hospital	Negative	Negative	Negative	Negative	Negative	Negative	Negative	Negative	Negative	Negative	Negative	Negative	Negative	Negative	Negative	Negative	Negative	Negative	Negative	Negative	Positive	Negative	Negative	Positive	Negative	Negative
Changshan County	CS180	Outpatient and Emergency	Male	47	Throat swab	Non-national ILI surveillance sentinel hospital	Negative	Negative	Negative	Negative	Negative	Negative	Negative	Negative	Negative	Negative	Negative	Negative	Negative	Negative	Negative	Negative	Negative	Negative	Negative	Negative	Positive	Negative	Negative	Negative	Negative	Negative
Changshan County	CS181	Outpatient and Emergency	Male	17	Throat swab	Non-national ILI surveillance sentinel hospital	Negative	Negative	Negative	Negative	Negative	Negative	Negative	Negative	Negative	Negative	Negative	Negative	Negative	Negative	Negative	Negative	Negative	Negative	Negative	Negative	Negative	Negative	Negative	Negative	Negative	Negative
Changshan County	CS182	Outpatient and Emergency	Female	35	Throat swab	Non-national ILI surveillance sentinel hospital	Negative	Negative	Negative	Negative	Negative	Negative	Negative	Negative	Negative	Negative	Negative	Negative	Negative	Negative	Negative	Negative	Negative	Negative	Negative	Negative	Positive	Negative	Negative	Negative	Negative	Negative
Changshan County	CS183	Outpatient and Emergency	Male	2岁	Throat swab	Non-national ILI surveillance sentinel hospital	Negative	Negative	Negative	Negative	Negative	Negative	Negative	Negative	Negative	Negative	Negative	Negative	Negative	Negative	Negative	Negative	Negative	Negative	Negative	Negative	Negative	Negative	Negative	Negative	Negative	Negative
Changshan County	CS184	Inpatient	Male	2岁	Throat swab	Non-national ILI surveillance sentinel hospital	Negative	Negative	Negative	Negative	Negative	Negative	Negative	Negative	Negative	Negative	Negative	Negative	Negative	Negative	Negative	Negative	Negative	Negative	Negative	Negative	Negative	Negative	Negative	Negative	Negative	Negative
Changshan County	CS185	Inpatient	Male	3岁	Throat swab	Non-national ILI surveillance sentinel hospital	Negative	Negative	Negative	Negative	Negative	Negative	Negative	Negative	Negative	Negative	Negative	Negative	Negative	Negative	Negative	Negative	Negative	Negative	Negative	Negative	Negative	Negative	Negative	Negative	Negative	Negative
Changshan County	CS186	Inpatient	Male	6岁	Throat swab	Non-national ILI surveillance sentinel hospital	Negative	Negative	Negative	Negative	Negative	Negative	Negative	Negative	Negative	Negative	Negative	Negative	Negative	Negative	Negative	Negative	Negative	Negative	Negative	Negative	Positive	Negative	Negative	Negative	Negative	Negative
Changshan County	CS187	Inpatient	Female	1月	Throat swab	Non-national ILI surveillance sentinel hospital	Negative	Negative	Negative	Negative	Negative	Negative	Negative	Negative	Negative	Negative	Negative	Negative	Negative	Negative	Negative	Negative	Negative	Negative	Negative	Negative	Negative	Negative	Negative	Negative	Negative	Negative
Changshan County	CS188	Outpatient and Emergency	Female	67岁	Throat swab	Non-national ILI surveillance sentinel hospital	Negative	Negative	Negative	Negative	Negative	Negative	Negative	Negative	Negative	Negative	Negative	Negative	Negative	Negative	Negative	Negative	Negative	Negative	Negative	Negative	Negative	Negative	Negative	Negative	Negative	Negative
Changshan County	CS189	Outpatient and Emergency	Female	32岁	Throat swab	Non-national ILI surveillance sentinel hospital	Negative	Negative	Negative	Negative	Negative	Negative	Negative	Negative	Negative	Negative	Negative	Negative	Negative	Negative	Negative	Negative	Negative	Negative	Negative	Negative	Positive	Negative	Negative	Negative	Negative	Negative
Changshan County	CS190	Outpatient and Emergency	Female	30岁	Throat swab	Non-national ILI surveillance sentinel hospital	Negative	Negative	Negative	Negative	Negative	Negative	Negative	Negative	Negative	Negative	Negative	Negative	Negative	Negative	Negative	Negative	Negative	Negative	Negative	Negative	Positive	Negative	Negative	Negative	Negative	Negative
Changshan County	CS191	Outpatient and Emergency	Male	56岁	Throat swab	Non-national ILI surveillance sentinel hospital	Negative	Negative	Negative	Negative	Negative	Negative	Negative	Negative	Negative	Negative	Negative	Negative	Negative	Negative	Negative	Negative	Negative	Negative	Negative	Negative	Positive	Negative	Negative	Negative	Negative	Negative
Changshan County	CS192	Outpatient and Emergency	Male	35岁	Throat swab	Non-national ILI surveillance sentinel hospital	Negative	Negative	Negative	Negative	Negative	Negative	Negative	Negative	Negative	Negative	Negative	Negative	Negative	Negative	Negative	Negative	Negative	Negative	Negative	Negative	Positive	Negative	Negative	Negative	Negative	Negative
Changshan County	CS193	Outpatient and Emergency	Female	52岁	Throat swab	Non-national ILI surveillance sentinel hospital	Negative	Negative	Negative	Negative	Negative	Negative	Negative	Negative	Negative	Negative	Negative	Negative	Negative	Negative	Negative	Negative	Negative	Negative	Negative	Negative	Positive	Negative	Negative	Negative	Negative	Negative
Changshan County	CS194	Outpatient and Emergency	Male	28岁	Throat swab	Non-national ILI surveillance sentinel hospital	Negative	Negative	Negative	Negative	Negative	Negative	Negative	Negative	Negative	Negative	Negative	Negative	Negative	Negative	Negative	Negative	Negative	Negative	Negative	Negative	Positive	Negative	Negative	Negative	Negative	Negative
Changshan County	CS195	Inpatient	Male	17岁	Throat swab	Non-national ILI surveillance sentinel hospital	Negative	Negative	Negative	Negative	Negative	Negative	Negative	Negative	Negative	Negative	Negative	Negative	Negative	Negative	Negative	Negative	Negative	Negative	Negative	Negative	Negative	Negative	Negative	Negative	Negative	Negative
Changshan County	CS196	Inpatient	Female	51岁	Throat swab	Non-national ILI surveillance sentinel hospital	Negative	Negative	Negative	Negative	Negative	Negative	Negative	Negative	Negative	Negative	Negative	Negative	Negative	Negative	Negative	Negative	Negative	Negative	Negative	Negative	Negative	Negative	Negative	Negative	Negative	Negative
Changshan County	CS197	Outpatient and Emergency	Female	59岁	Throat swab	Non-national ILI surveillance sentinel hospital	Negative	Negative	Negative	Negative	Negative	Negative	Negative	Negative	Negative	Negative	Negative	Negative	Negative	Negative	Negative	Negative	Negative	Negative	Negative	Negative	Positive	Negative	Negative	Negative	Negative	Negative
Changshan County	CS198	Inpatient	Female	0.75	Throat swab	Non-national ILI surveillance sentinel hospital	Negative	Negative	Negative	Negative	Negative	Negative	Negative	Negative	Negative	Negative	Positive	Negative	Negative	Negative	Negative	Negative	Negative	Negative	Negative	Negative	Negative	Negative	Negative	Negative	Negative	Negative
Changshan County	CS199	Inpatient	Male	9	Throat swab	Non-national ILI surveillance sentinel hospital	Negative	Negative	Negative	Positive	Negative	Negative	Negative	Negative	Negative	Negative	Negative	Negative	Negative	Negative	Negative	Negative	Negative	Negative	Negative	Negative	Negative	Negative	Negative	Negative	Negative	Negative
Changshan County	CS200	Outpatient and Emergency	Female	4	Throat swab	Non-national ILI surveillance sentinel hospital	Negative	Negative	Negative	Negative	Negative	Negative	Negative	Negative	Negative	Negative	Negative	Negative	Negative	Negative	Negative	Negative	Negative	Negative	Negative	Negative	Negative	Negative	Negative	Negative	Negative	Negative
Changshan County	CS201	Outpatient and Emergency	Female	12	Throat swab	Non-national ILI surveillance sentinel hospital	Negative	Negative	Negative	Negative	Negative	Negative	Negative	Negative	Negative	Negative	Negative	Negative	Negative	Negative	Negative	Negative	Negative	Negative	Negative	Negative	Negative	Negative	Negative	Negative	Negative	Negative
Changshan County	CS202	Outpatient and Emergency	Female	4	Throat swab	Non-national ILI surveillance sentinel hospital	Negative	Negative	Negative	Negative	Positive	Negative	Negative	Negative	Negative	Negative	Negative	Negative	Negative	Negative	Negative	Negative	Negative	Negative	Negative	Negative	Negative	Negative	Negative	Negative	Negative	Negative
Changshan County	CS203	Outpatient and Emergency	Female	45	Throat swab	Non-national ILI surveillance sentinel hospital	Negative	Negative	Negative	Negative	Positive	Negative	Negative	Negative	Negative	Negative	Negative	Negative	Negative	Negative	Negative	Negative	Negative	Negative	Negative	Negative	Negative	Negative	Negative	Negative	Negative	Negative
Changshan County	CS204	Outpatient and Emergency	Female	25	Throat swab	Non-national ILI surveillance sentinel hospital	Negative	Negative	Negative	Negative	Negative	Negative	Negative	Negative	Negative	Negative	Negative	Negative	Negative	Negative	Negative	Negative	Negative	Negative	Negative	Negative	Negative	Negative	Negative	Negative	Negative	Negative
Changshan County	CS205	Outpatient and Emergency	Female	27	Throat swab	Non-national ILI surveillance sentinel hospital	Negative	Negative	Negative	Negative	Negative	Negative	Negative	Negative	Negative	Negative	Negative	Negative	Negative	Negative	Negative	Negative	Negative	Negative	Negative	Negative	Negative	Negative	Negative	Negative	Negative	Negative
Changshan County	CS206	Outpatient and Emergency	Female	24	Throat swab	Non-national ILI surveillance sentinel hospital	Negative	Negative	Negative	Negative	Negative	Negative	Negative	Negative	Negative	Negative	Negative	Negative	Negative	Negative	Negative	Negative	Negative	Negative	Negative	Negative	Negative	Negative	Negative	Negative	Negative	Negative
Changshan County	CS207	Outpatient and Emergency	Female	82	Throat swab	Non-national ILI surveillance sentinel hospital	Negative	Negative	Negative	Negative	Negative	Negative	Negative	Negative	Negative	Negative	Negative	Negative	Negative	Negative	Negative	Negative	Negative	Negative	Negative	Negative	Negative	Negative	Negative	Negative	Negative	Negative
Changshan County	CS208	Outpatient and Emergency	Male	8	Throat swab	Non-national ILI surveillance sentinel hospital	Negative	Negative	Negative	Negative	Negative	Negative	Negative	Negative	Negative	Negative	Negative	Negative	Negative	Negative	Negative	Negative	Negative	Negative	Negative	Negative	Negative	Negative	Negative	Negative	Negative	Negative
Changshan County	CS209	Inpatient	Female	5	Throat swab	Non-national ILI surveillance sentinel hospital	Negative	Negative	Negative	Negative	Negative	Negative	Negative	Negative	Negative	Negative	Negative	Negative	Negative	Negative	Negative	Negative	Negative	Negative	Negative	Negative	Negative	Negative	Negative	Negative	Negative	Negative
Changshan County	CS210	Inpatient	Female	3	Throat swab	Non-national ILI surveillance sentinel hospital	Negative	Negative	Negative	Negative	Negative	Negative	Negative	Negative	Negative	Negative	Negative	Negative	Negative	Negative	Negative	Negative	Negative	Negative	Negative	Negative	Negative	Negative	Negative	Negative	Negative	Negative
Changshan County	CS211	Inpatient	Male	3	Throat swab	Non-national ILI surveillance sentinel hospital	Negative	Negative	Negative	Negative	Negative	Negative	Negative	Negative	Negative	Negative	Negative	Negative	Negative	Negative	Negative	Negative	Negative	Negative	Negative	Negative	Negative	Negative	Negative	Negative	Negative	Negative
Changshan County	CS212	Outpatient and Emergency	Female	29	Throat swab	Non-national ILI surveillance sentinel hospital	Negative	Negative	Negative	Negative	Negative	Negative	Negative	Negative	Negative	Negative	Negative	Negative	Negative	Negative	Negative	Negative	Negative	Negative	Negative	Negative	Negative	Negative	Negative	Negative	Negative	Negative
Changshan County	CS213	Outpatient and Emergency	Male	11	Throat swab	Non-national ILI surveillance sentinel hospital	Negative	Negative	Negative	Negative	Negative	Negative	Negative	Negative	Negative	Negative	Negative	Negative	Negative	Negative	Negative	Negative	Negative	Negative	Negative	Negative	Negative	Negative	Negative	Positive	Negative	Negative
Changshan County	CS214	Inpatient	Male	5	Throat swab	Non-national ILI surveillance sentinel hospital	Negative	Negative	Negative	Negative	Negative	Negative	Negative	Negative	Negative	Negative	Negative	Negative	Negative	Negative	Negative	Negative	Negative	Negative	Negative	Negative	Negative	Negative	Negative	Negative	Negative	Negative
Changshan County	CS215	Inpatient	Female	4	Throat swab	Non-national ILI surveillance sentinel hospital	Negative	Negative	Negative	Negative	Negative	Negative	Negative	Negative	Negative	Negative	Negative	Negative	Negative	Negative	Negative	Negative	Negative	Negative	Negative	Negative	Negative	Negative	Negative	Positive	Negative	Negative
Changshan County	CS216	Inpatient	Male	9	Throat swab	Non-national ILI surveillance sentinel hospital	Negative	Negative	Negative	Negative	Negative	Negative	Negative	Negative	Negative	Negative	Negative	Negative	Negative	Negative	Negative	Negative	Negative	Negative	Negative	Negative	Negative	Negative	Negative	Negative	Negative	Negative
Changshan County	CS217	Inpatient	Male	2	Throat swab	Non-national ILI surveillance sentinel hospital	Negative	Negative	Negative	Negative	Negative	Negative	Negative	Negative	Negative	Negative	Negative	Negative	Negative	Negative	Negative	Negative	Negative	Negative	Negative	Negative	Negative	Negative	Negative	Negative	Negative	Negative
Changshan County	CS218	Outpatient and Emergency	Female	30	Throat swab	Non-national ILI surveillance sentinel hospital	Negative	Negative	Negative	Negative	Negative	Negative	Negative	Negative	Negative	Negative	Negative	Negative	Negative	Positive	Negative	Negative	Negative	Negative	Negative	Negative	Negative	Negative	Negative	Negative	Negative	Negative
Changshan County	CS219	Outpatient and Emergency	Female	19	Throat swab	Non-national ILI surveillance sentinel hospital	Negative	Negative	Negative	Negative	Negative	Negative	Negative	Negative	Negative	Negative	Negative	Negative	Negative	Positive	Negative	Negative	Negative	Negative	Negative	Negative	Negative	Negative	Negative	Negative	Negative	Negative
Changshan County	CS220	Outpatient and Emergency	Female	45	Throat swab	Non-national ILI surveillance sentinel hospital	Negative	Negative	Negative	Negative	Negative	Negative	Negative	Negative	Negative	Negative	Negative	Negative	Negative	Positive	Negative	Negative	Negative	Negative	Negative	Negative	Negative	Negative	Negative	Negative	Negative	Negative
Changshan County	CS221	Outpatient and Emergency	Female	32	Throat swab	Non-national ILI surveillance sentinel hospital	Negative	Negative	Negative	Negative	Negative	Negative	Negative	Negative	Negative	Negative	Negative	Negative	Negative	Positive	Negative	Negative	Negative	Negative	Negative	Negative	Negative	Negative	Negative	Negative	Negative	Negative
Changshan County	CS222	Outpatient and Emergency	Female	23	Throat swab	Non-national ILI surveillance sentinel hospital	Negative	Negative	Negative	Positive	Negative	Negative	Negative	Negative	Negative	Negative	Negative	Negative	Negative	Negative	Negative	Negative	Negative	Negative	Negative	Negative	Negative	Negative	Negative	Negative	Negative	Negative
Changshan County	CS223	Inpatient	Female	61	Throat swab	Non-national ILI surveillance sentinel hospital	Negative	Negative	Negative	Negative	Negative	Negative	Negative	Negative	Negative	Negative	Negative	Negative	Negative	Positive	Negative	Negative	Negative	Negative	Negative	Negative	Negative	Negative	Negative	Negative	Negative	Negative
Changshan County	CS224	Outpatient and Emergency	Female	26	Throat swab	Non-national ILI surveillance sentinel hospital	Negative	Negative	Negative	Negative	Negative	Negative	Negative	Negative	Negative	Negative	Negative	Negative	Negative	Negative	Negative	Negative	Negative	Negative	Negative	Negative	Negative	Negative	Negative	Negative	Negative	Negative
Changshan County	CS225	Outpatient and Emergency	Female	14	Throat swab	Non-national ILI surveillance sentinel hospital	Negative	Negative	Negative	Negative	Negative	Negative	Negative	Negative	Negative	Negative	Negative	Negative	Negative	Positive	Negative	Negative	Negative	Negative	Negative	Negative	Negative	Negative	Negative	Negative	Negative	Negative
Changshan County	CS226	Outpatient and Emergency	Female	30	Throat swab	Non-national ILI surveillance sentinel hospital	Negative	Negative	Negative	Negative	Negative	Negative	Negative	Negative	Negative	Negative	Negative	Negative	Negative	Positive	Negative	Negative	Negative	Negative	Negative	Negative	Negative	Negative	Negative	Negative	Negative	Negative
Changshan County	CS227	Outpatient and Emergency	Male	33	Throat swab	Non-national ILI surveillance sentinel hospital	Negative	Negative	Negative	Negative	Negative	Negative	Negative	Negative	Negative	Negative	Negative	Negative	Negative	Negative	Negative	Negative	Negative	Negative	Negative	Negative	Negative	Negative	Negative	Negative	Negative	Negative
Changshan County	CS228	Outpatient and Emergency	Female	17	Throat swab	Non-national ILI surveillance sentinel hospital	Negative	Negative	Negative	Negative	Negative	Negative	Negative	Negative	Negative	Negative	Negative	Negative	Negative	Negative	Negative	Negative	Negative	Negative	Negative	Negative	Negative	Negative	Negative	Negative	Negative	Negative
Changshan County	CS229	Outpatient and Emergency	Female	14	Throat swab	Non-national ILI surveillance sentinel hospital	Negative	Negative	Negative	Negative	Negative	Negative	Negative	Negative	Negative	Negative	Negative	Negative	Negative	Positive	Negative	Negative	Negative	Negative	Negative	Negative	Negative	Negative	Negative	Negative	Negative	Negative
Changshan County	CS230	Outpatient and Emergency	Male	38	Throat swab	Non-national ILI surveillance sentinel hospital	Negative	Negative	Negative	Negative	Negative	Negative	Negative	Negative	Negative	Negative	Negative	Negative	Negative	Negative	Negative	Negative	Negative	Negative	Negative	Negative	Positive	Negative	Negative	Negative	Negative	Negative
Changshan County	CS231	Outpatient and Emergency	Male	38	Throat swab	Non-national ILI surveillance sentinel hospital	Negative	Negative	Negative	Negative	Negative	Negative	Negative	Negative	Negative	Negative	Negative	Negative	Negative	Negative	Negative	Negative	Negative	Negative	Negative	Negative	Positive	Negative	Negative	Negative	Negative	Negative
Changshan County	CS232	Inpatient	Female	34	Throat swab	Non-national ILI surveillance sentinel hospital	Negative	Negative	Negative	Positive	Negative	Negative	Negative	Negative	Negative	Negative	Negative	Negative	Negative	Negative	Negative	Negative	Negative	Negative	Negative	Negative	Negative	Negative	Negative	Negative	Negative	Positive
Changshan County	CS233	Inpatient	Female	30	Throat swab	Non-national ILI surveillance sentinel hospital	Negative	Negative	Negative	Negative	Negative	Negative	Negative	Negative	Negative	Negative	Negative	Negative	Negative	Negative	Negative	Negative	Negative	Negative	Negative	Negative	Negative	Negative	Negative	Negative	Negative	Negative
Changshan County	CS234	Outpatient and Emergency	Female	59	Throat swab	Non-national ILI surveillance sentinel hospital	Negative	Negative	Negative	Negative	Negative	Negative	Negative	Negative	Negative	Negative	Negative	Negative	Negative	Negative	Negative	Negative	Negative	Negative	Negative	Negative	Negative	Negative	Negative	Negative	Negative	Negative
Changshan County	CS235	Inpatient	Female	17	Throat swab	Non-national ILI surveillance sentinel hospital	Negative	Negative	Negative	Negative	Negative	Negative	Negative	Negative	Negative	Negative	Negative	Negative	Negative	Negative	Negative	Negative	Negative	Negative	Negative	Negative	Negative	Negative	Negative	Negative	Negative	Negative
Changshan County	CS236	Inpatient	Female	29	Throat swab	Non-national ILI surveillance sentinel hospital	Negative	Negative	Negative	Negative	Negative	Negative	Negative	Negative	Negative	Negative	Negative	Negative	Negative	Negative	Negative	Negative	Negative	Negative	Negative	Negative	Positive	Negative	Negative	Negative	Negative	Negative
Changshan County	CS237	Outpatient and Emergency	Male	14	Throat swab	Non-national ILI surveillance sentinel hospital	Negative	Negative	Negative	Negative	Negative	Negative	Negative	Negative	Negative	Negative	Negative	Negative	Negative	Positive	Negative	Negative	Negative	Negative	Negative	Negative	Negative	Negative	Negative	Negative	Negative	Negative
Changshan County	CS238	Outpatient and Emergency	Male	13	Throat swab	Non-national ILI surveillance sentinel hospital	Negative	Negative	Negative	Negative	Negative	Negative	Negative	Negative	Negative	Negative	Negative	Negative	Negative	Positive	Negative	Negative	Negative	Negative	Negative	Negative	Negative	Negative	Negative	Negative	Negative	Positive
Changshan County	CS239	Outpatient and Emergency	Female	23	Throat swab	Non-national ILI surveillance sentinel hospital	Negative	Negative	Negative	Negative	Negative	Negative	Negative	Negative	Negative	Negative	Negative	Negative	Negative	Negative	Negative	Negative	Negative	Negative	Negative	Negative	Negative	Negative	Negative	Negative	Negative	Negative
Changshan County	CS240	Outpatient and Emergency	Female	66	Throat swab	Non-national ILI surveillance sentinel hospital	Negative	Negative	Negative	Negative	Negative	Negative	Negative	Negative	Negative	Negative	Negative	Negative	Negative	Positive	Negative	Negative	Negative	Negative	Negative	Negative	Negative	Negative	Negative	Negative	Negative	Negative
Changshan County	CS241	Outpatient and Emergency	Female	39	Throat swab	Non-national ILI surveillance sentinel hospital	Negative	Negative	Negative	Negative	Negative	Negative	Negative	Negative	Negative	Negative	Negative	Negative	Negative	Negative	Negative	Negative	Negative	Negative	Negative	Negative	Negative	Negative	Negative	Negative	Negative	Negative
Changshan County	CS242	Outpatient and Emergency	Female	29	Throat swab	Non-national ILI surveillance sentinel hospital	Negative	Negative	Negative	Negative	Negative	Negative	Negative	Negative	Negative	Negative	Negative	Negative	Negative	Negative	Negative	Negative	Negative	Negative	Negative	Negative	Negative	Negative	Negative	Negative	Negative	Negative
Changshan County	CS243	Inpatient	Male	43	Throat swab	Non-national ILI surveillance sentinel hospital	Negative	Negative	Negative	Negative	Negative	Negative	Negative	Negative	Negative	Negative	Negative	Negative	Negative	Negative	Negative	Negative	Negative	Negative	Negative	Negative	Positive	Negative	Negative	Negative	Negative	Negative
Changshan County	CS244	Inpatient	Female	4	Throat swab	Non-national ILI surveillance sentinel hospital	Negative	Negative	Negative	Negative	Negative	Negative	Negative	Negative	Negative	Negative	Negative	Negative	Negative	Negative	Negative	Negative	Negative	Negative	Negative	Negative	Negative	Negative	Negative	Negative	Negative	Negative
Changshan County	CS245	Inpatient	Male	0.5	Throat swab	Non-national ILI surveillance sentinel hospital	Negative	Negative	Negative	Negative	Negative	Negative	Negative	Negative	Negative	Negative	Negative	Negative	Negative	Negative	Negative	Negative	Negative	Negative	Negative	Negative	Negative	Negative	Negative	Negative	Negative	Negative
Changshan County	CS246	Inpatient	Female	0.583333	Throat swab	Non-national ILI surveillance sentinel hospital	Negative	Negative	Negative	Negative	Negative	Negative	Negative	Negative	Negative	Negative	Negative	Negative	Negative	Negative	Negative	Negative	Negative	Negative	Negative	Negative	Negative	Negative	Negative	Negative	Negative	Negative
Changshan County	CS247	Inpatient	Male	2	Throat swab	Non-national ILI surveillance sentinel hospital	Negative	Negative	Negative	Negative	Negative	Negative	Negative	Negative	Negative	Negative	Negative	Negative	Negative	Negative	Negative	Negative	Negative	Negative	Negative	Negative	Positive	Negative	Negative	Negative	Negative	Negative
Changshan County	CS248	Inpatient	Female	1	Throat swab	Non-national ILI surveillance sentinel hospital	Negative	Negative	Negative	Negative	Negative	Negative	Negative	Negative	Negative	Negative	Negative	Negative	Negative	Negative	Negative	Negative	Negative	Negative	Negative	Negative	Negative	Negative	Negative	Negative	Negative	Negative
Changshan County	CS249	Outpatient and Emergency	Male	37	Throat swab	Non-national ILI surveillance sentinel hospital	Negative	Negative	Negative	Negative	Negative	Negative	Negative	Negative	Negative	Negative	Negative	Negative	Negative	Negative	Negative	Negative	Negative	Negative	Negative	Negative	Positive	Negative	Negative	Negative	Negative	Negative
Changshan County	CS250	Outpatient and Emergency	Female	36	Throat swab	Non-national ILI surveillance sentinel hospital	Negative	Negative	Negative	Negative	Negative	Negative	Negative	Negative	Negative	Negative	Negative	Negative	Negative	Negative	Negative	Negative	Negative	Negative	Negative	Negative	Negative	Negative	Negative	Negative	Negative	Negative
Changshan County	CS251	Outpatient and Emergency	Male	15	Throat swab	Non-national ILI surveillance sentinel hospital	Negative	Negative	Negative	Negative	Negative	Negative	Negative	Negative	Negative	Negative	Negative	Negative	Negative	Positive	Negative	Negative	Negative	Negative	Negative	Negative	Negative	Negative	Negative	Negative	Negative	Negative
Changshan County	CS252	Outpatient and Emergency	Male	14	Throat swab	Non-national ILI surveillance sentinel hospital	Negative	Negative	Negative	Negative	Negative	Negative	Negative	Negative	Negative	Negative	Negative	Negative	Negative	Negative	Negative	Negative	Negative	Negative	Negative	Negative	Positive	Negative	Negative	Negative	Negative	Negative
Changshan County	CS253	Outpatient and Emergency	Male	16	Throat swab	Non-national ILI surveillance sentinel hospital	Negative	Negative	Negative	Negative	Negative	Negative	Negative	Negative	Negative	Negative	Negative	Negative	Negative	Negative	Negative	Negative	Negative	Negative	Negative	Negative	Positive	Negative	Negative	Negative	Negative	Negative
Changshan County	CS254	Outpatient and Emergency	Male	11	Throat swab	Non-national ILI surveillance sentinel hospital	Negative	Negative	Negative	Negative	Negative	Negative	Negative	Negative	Negative	Negative	Negative	Negative	Negative	Negative	Negative	Negative	Negative	Negative	Negative	Negative	Negative	Negative	Negative	Negative	Negative	Negative
Changshan County	CS255	Outpatient and Emergency	Female	64	Throat swab	Non-national ILI surveillance sentinel hospital	Negative	Negative	Negative	Negative	Negative	Negative	Negative	Negative	Negative	Negative	Negative	Negative	Negative	Negative	Negative	Negative	Negative	Negative	Negative	Negative	Negative	Negative	Negative	Negative	Negative	Negative
Changshan County	CS256	Outpatient and Emergency	Male	39	Throat swab	Non-national ILI surveillance sentinel hospital	Negative	Negative	Negative	Negative	Negative	Negative	Negative	Negative	Negative	Negative	Negative	Negative	Negative	Negative	Negative	Negative	Negative	Negative	Negative	Negative	Negative	Negative	Negative	Negative	Negative	Negative
Changshan County	CS257	Outpatient and Emergency	Female	27	Throat swab	Non-national ILI surveillance sentinel hospital	Negative	Negative	Negative	Negative	Negative	Negative	Negative	Negative	Negative	Negative	Negative	Negative	Negative	Negative	Negative	Negative	Negative	Negative	Negative	Negative	Negative	Negative	Negative	Negative	Negative	Negative
Changshan County	CS258	Outpatient and Emergency	Female	37	Throat swab	Non-national ILI surveillance sentinel hospital	Negative	Negative	Negative	Negative	Negative	Negative	Negative	Negative	Negative	Negative	Negative	Negative	Negative	Negative	Negative	Negative	Negative	Negative	Negative	Negative	Negative	Negative	Negative	Negative	Negative	Negative
Changshan County	CS259	Outpatient and Emergency	Male	16	Throat swab	Non-national ILI surveillance sentinel hospital	Negative	Negative	Negative	Negative	Positive	Negative	Negative	Negative	Negative	Negative	Negative	Negative	Negative	Positive	Negative	Negative	Negative	Negative	Negative	Negative	Negative	Negative	Negative	Negative	Negative	Negative
Changshan County	CS260	Outpatient and Emergency	Male	16	Throat swab	Non-national ILI surveillance sentinel hospital	Negative	Negative	Negative	Negative	Negative	Negative	Negative	Negative	Negative	Negative	Negative	Negative	Negative	Positive	Negative	Negative	Negative	Negative	Negative	Negative	Negative	Negative	Negative	Negative	Negative	Negative
Changshan County	CS261	Outpatient and Emergency	Female	31	Throat swab	Non-national ILI surveillance sentinel hospital	Negative	Negative	Negative	Negative	Negative	Negative	Negative	Negative	Negative	Negative	Negative	Negative	Negative	Negative	Negative	Negative	Negative	Negative	Negative	Negative	Negative	Negative	Negative	Negative	Negative	Negative
Changshan County	CS262	Outpatient and Emergency	Female	55	Throat swab	Non-national ILI surveillance sentinel hospital	Negative	Negative	Negative	Negative	Negative	Negative	Negative	Negative	Negative	Negative	Negative	Negative	Negative	Negative	Negative	Negative	Negative	Negative	Negative	Negative	Negative	Negative	Negative	Negative	Negative	Negative
Changshan County	CS263	Outpatient and Emergency	Male	16	Throat swab	Non-national ILI surveillance sentinel hospital	Negative	Negative	Negative	Negative	Positive	Negative	Negative	Negative	Negative	Negative	Negative	Negative	Negative	Positive	Negative	Negative	Negative	Negative	Negative	Negative	Negative	Negative	Negative	Negative	Negative	Negative
Changshan County	CS264	Outpatient and Emergency	Female	45	Throat swab	Non-national ILI surveillance sentinel hospital	Negative	Negative	Negative	Negative	Negative	Negative	Negative	Negative	Negative	Negative	Negative	Negative	Negative	Positive	Negative	Negative	Negative	Negative	Negative	Negative	Negative	Negative	Negative	Negative	Negative	Positive
Changshan County	CS265	Inpatient	Female	1	Throat swab	Non-national ILI surveillance sentinel hospital	Positive	Positive	Negative	Negative	Negative	Negative	Negative	Negative	Negative	Negative	Negative	Negative	Negative	Negative	Negative	Negative	Negative	Negative	Negative	Negative	Negative	Negative	Negative	Negative	Negative	Negative
Changshan County	CS266	Inpatient	Female	4	Throat swab	Non-national ILI surveillance sentinel hospital	Positive	Negative	Positive	Negative	Negative	Negative	Negative	Negative	Negative	Negative	Negative	Negative	Negative	Negative	Negative	Negative	Negative	Negative	Negative	Negative	Negative	Negative	Negative	Negative	Negative	Negative
Changshan County	CS267	Inpatient	Female	7	Throat swab	Non-national ILI surveillance sentinel hospital	Negative	Negative	Negative	Negative	Negative	Negative	Negative	Negative	Negative	Negative	Negative	Negative	Negative	Negative	Negative	Negative	Negative	Negative	Negative	Negative	Negative	Negative	Negative	Negative	Negative	Negative
Changshan County	CS268	Inpatient	Male	0.5	Throat swab	Non-national ILI surveillance sentinel hospital	Negative	Negative	Negative	Negative	Negative	Negative	Negative	Negative	Negative	Negative	Negative	Negative	Negative	Negative	Negative	Negative	Negative	Negative	Negative	Negative	Negative	Negative	Negative	Negative	Negative	Negative
Changshan County	CS269	Inpatient	Female	6	Throat swab	Non-national ILI surveillance sentinel hospital	Negative	Negative	Negative	Negative	Negative	Negative	Negative	Negative	Negative	Negative	Negative	Negative	Negative	Negative	Negative	Negative	Negative	Negative	Negative	Negative	Negative	Negative	Negative	Negative	Negative	Negative
Changshan County	CS270	Outpatient and Emergency	Female	16	Throat swab	Non-national ILI surveillance sentinel hospital	Negative	Negative	Negative	Negative	Negative	Negative	Negative	Negative	Negative	Negative	Negative	Negative	Negative	Positive	Negative	Negative	Negative	Negative	Negative	Negative	Negative	Negative	Negative	Negative	Negative	Negative
Changshan County	CS271	Outpatient and Emergency	Female	18	Throat swab	Non-national ILI surveillance sentinel hospital	Negative	Negative	Negative	Negative	Negative	Negative	Negative	Negative	Negative	Negative	Negative	Negative	Negative	Positive	Negative	Negative	Negative	Negative	Negative	Negative	Negative	Negative	Negative	Negative	Negative	Negative
Changshan County	CS272	Outpatient and Emergency	Female	64	Throat swab	Non-national ILI surveillance sentinel hospital	Negative	Negative	Negative	Negative	Negative	Negative	Negative	Negative	Negative	Negative	Negative	Negative	Negative	Negative	Negative	Negative	Negative	Negative	Negative	Negative	Negative	Negative	Negative	Negative	Negative	Negative
Changshan County	CS273	Outpatient and Emergency	Female	30	Throat swab	Non-national ILI surveillance sentinel hospital	Negative	Negative	Negative	Negative	Negative	Negative	Negative	Negative	Negative	Negative	Negative	Negative	Negative	Negative	Negative	Negative	Negative	Negative	Negative	Negative	Negative	Negative	Negative	Negative	Negative	Negative
Changshan County	CS274	Outpatient and Emergency	Male	32	Throat swab	Non-national ILI surveillance sentinel hospital	Negative	Negative	Negative	Negative	Negative	Negative	Negative	Negative	Negative	Negative	Negative	Negative	Negative	Negative	Negative	Negative	Negative	Negative	Negative	Negative	Negative	Negative	Negative	Negative	Negative	Negative
Changshan County	CS275	Inpatient	Female	4	Throat swab	Non-national ILI surveillance sentinel hospital	Negative	Negative	Negative	Negative	Negative	Negative	Negative	Negative	Negative	Negative	Negative	Negative	Negative	Negative	Negative	Negative	Negative	Negative	Negative	Negative	Negative	Negative	Negative	Negative	Negative	Negative
Changshan County	CS276	Inpatient	Female	7	Throat swab	Non-national ILI surveillance sentinel hospital	Positive	Negative	Positive	Negative	Positive	Negative	Negative	Negative	Negative	Negative	Negative	Negative	Negative	Negative	Negative	Negative	Negative	Negative	Negative	Negative	Negative	Negative	Negative	Negative	Negative	Negative
Changshan County	CS277	Inpatient	Female	1	Throat swab	Non-national ILI surveillance sentinel hospital	Positive	Negative	Positive	Negative	Negative	Negative	Negative	Negative	Negative	Negative	Negative	Negative	Negative	Negative	Negative	Negative	Negative	Negative	Negative	Negative	Negative	Negative	Negative	Negative	Negative	Negative
Changshan County	CS278	Inpatient	Female	8	Throat swab	Non-national ILI surveillance sentinel hospital	Negative	Negative	Negative	Negative	Negative	Negative	Negative	Negative	Negative	Negative	Negative	Negative	Negative	Negative	Negative	Negative	Negative	Negative	Negative	Negative	Negative	Negative	Negative	Negative	Negative	Negative
Changshan County	CS279	Inpatient	Female	3	Throat swab	Non-national ILI surveillance sentinel hospital	Negative	Negative	Negative	Negative	Negative	Negative	Negative	Negative	Negative	Negative	Negative	Negative	Negative	Negative	Negative	Negative	Negative	Negative	Negative	Negative	Negative	Negative	Negative	Negative	Negative	Negative
Changshan County	CS280	Outpatient and Emergency	Male	32	Throat swab	Non-national ILI surveillance sentinel hospital	Negative	Negative	Negative	Negative	Negative	Negative	Negative	Negative	Negative	Negative	Negative	Negative	Negative	Positive	Negative	Negative	Negative	Negative	Negative	Negative	Negative	Negative	Negative	Negative	Negative	Negative
Changshan County	CS281	Outpatient and Emergency	Female	54	Throat swab	Non-national ILI surveillance sentinel hospital	Negative	Negative	Negative	Negative	Negative	Negative	Negative	Negative	Negative	Negative	Negative	Negative	Negative	Negative	Negative	Negative	Negative	Negative	Negative	Negative	Negative	Negative	Negative	Negative	Negative	Negative
Changshan County	CS282	Outpatient and Emergency	Female	45	Throat swab	Non-national ILI surveillance sentinel hospital	Negative	Negative	Negative	Negative	Negative	Negative	Negative	Negative	Negative	Negative	Negative	Negative	Negative	Positive	Negative	Negative	Negative	Negative	Negative	Negative	Negative	Negative	Negative	Negative	Negative	Negative
Changshan County	CS283	Outpatient and Emergency	Male	32	Throat swab	Non-national ILI surveillance sentinel hospital	Negative	Negative	Negative	Negative	Negative	Negative	Negative	Negative	Negative	Negative	Negative	Negative	Negative	Negative	Negative	Negative	Negative	Negative	Negative	Negative	Negative	Negative	Negative	Negative	Negative	Negative
Changshan County	CS284	Outpatient and Emergency	Male	47	Throat swab	Non-national ILI surveillance sentinel hospital	Negative	Negative	Negative	Negative	Negative	Negative	Negative	Negative	Negative	Negative	Positive	Negative	Negative	Negative	Negative	Negative	Negative	Negative	Negative	Negative	Negative	Negative	Negative	Negative	Negative	Negative
Changshan County	CS285	Outpatient and Emergency	Female	37	Throat swab	Non-national ILI surveillance sentinel hospital	Negative	Negative	Negative	Negative	Negative	Negative	Negative	Negative	Negative	Negative	Negative	Negative	Negative	Negative	Negative	Negative	Negative	Negative	Negative	Negative	Negative	Negative	Negative	Negative	Negative	Negative
Changshan County	CS286	Outpatient and Emergency	Female	40	Throat swab	Non-national ILI surveillance sentinel hospital	Negative	Negative	Negative	Negative	Negative	Negative	Negative	Negative	Negative	Negative	Negative	Negative	Negative	Negative	Negative	Negative	Negative	Negative	Negative	Negative	Negative	Negative	Negative	Negative	Negative	Negative
Changshan County	CS287	Outpatient and Emergency	Male	35	Throat swab	Non-national ILI surveillance sentinel hospital	Negative	Negative	Negative	Negative	Negative	Negative	Negative	Negative	Negative	Negative	Negative	Negative	Negative	Negative	Negative	Negative	Negative	Negative	Negative	Negative	Negative	Negative	Negative	Negative	Negative	Negative
Changshan County	CS288	Outpatient and Emergency	Male	46	Throat swab	Non-national ILI surveillance sentinel hospital	Negative	Negative	Negative	Negative	Negative	Negative	Negative	Negative	Negative	Negative	Negative	Negative	Negative	Negative	Negative	Negative	Negative	Negative	Negative	Negative	Negative	Negative	Negative	Negative	Negative	Negative
Changshan County	CS289	Outpatient and Emergency	Female	61	Throat swab	Non-national ILI surveillance sentinel hospital	Negative	Negative	Negative	Negative	Negative	Negative	Negative	Negative	Negative	Negative	Negative	Negative	Negative	Negative	Negative	Negative	Negative	Negative	Negative	Negative	Negative	Negative	Negative	Negative	Negative	Negative
Changshan County	CS290	Outpatient and Emergency	Female	18	Throat swab	Non-national ILI surveillance sentinel hospital	Negative	Negative	Negative	Negative	Negative	Negative	Negative	Negative	Negative	Negative	Negative	Negative	Negative	Positive	Negative	Negative	Negative	Negative	Negative	Negative	Negative	Negative	Negative	Negative	Negative	Positive
Changshan County	CS291	Outpatient and Emergency	Male	16	Throat swab	Non-national ILI surveillance sentinel hospital	Negative	Negative	Negative	Negative	Negative	Negative	Negative	Negative	Negative	Negative	Negative	Negative	Negative	Negative	Negative	Negative	Negative	Negative	Negative	Negative	Negative	Negative	Negative	Negative	Negative	Positive
Changshan County	CS292	Outpatient and Emergency	Female	43	Throat swab	Non-national ILI surveillance sentinel hospital	Negative	Negative	Negative	Negative	Negative	Negative	Negative	Negative	Negative	Negative	Negative	Negative	Negative	Negative	Negative	Negative	Negative	Negative	Negative	Negative	Negative	Negative	Negative	Negative	Negative	Negative
Changshan County	CS293	Outpatient and Emergency	Male	15	Throat swab	Non-national ILI surveillance sentinel hospital	Negative	Negative	Negative	Negative	Negative	Negative	Negative	Negative	Negative	Negative	Negative	Negative	Negative	Negative	Negative	Negative	Negative	Negative	Negative	Negative	Negative	Negative	Negative	Negative	Negative	Negative
Changshan County	CS294	Outpatient and Emergency	Female	27	Throat swab	Non-national ILI surveillance sentinel hospital	Negative	Negative	Negative	Negative	Negative	Negative	Negative	Negative	Negative	Negative	Negative	Negative	Negative	Negative	Negative	Negative	Negative	Negative	Negative	Negative	Positive	Negative	Negative	Negative	Negative	Negative
Changshan County	CS295	Outpatient and Emergency	Female	27	Throat swab	Non-national ILI surveillance sentinel hospital	Negative	Negative	Negative	Negative	Negative	Negative	Negative	Negative	Negative	Negative	Negative	Negative	Negative	Negative	Negative	Negative	Negative	Negative	Negative	Negative	Negative	Negative	Negative	Negative	Negative	Negative
Changshan County	CS296	Outpatient and Emergency	Male	32	Throat swab	Non-national ILI surveillance sentinel hospital	Negative	Negative	Negative	Negative	Negative	Negative	Negative	Negative	Negative	Negative	Negative	Negative	Negative	Negative	Negative	Negative	Negative	Negative	Negative	Negative	Negative	Negative	Negative	Negative	Negative	Negative
Changshan County	CS297	Outpatient and Emergency	Female	8	Throat swab	Non-national ILI surveillance sentinel hospital	Negative	Negative	Negative	Negative	Negative	Negative	Negative	Negative	Negative	Negative	Negative	Negative	Negative	Negative	Negative	Negative	Negative	Negative	Negative	Negative	Negative	Negative	Negative	Negative	Negative	Negative
Changshan County	CS298	Outpatient and Emergency	Female	6	Throat swab	Non-national ILI surveillance sentinel hospital	Negative	Negative	Negative	Negative	Negative	Negative	Negative	Negative	Negative	Negative	Negative	Negative	Negative	Negative	Negative	Negative	Negative	Negative	Negative	Negative	Negative	Negative	Negative	Negative	Negative	Negative
Changshan County	CS299	Outpatient and Emergency	Male	46	Throat swab	Non-national ILI surveillance sentinel hospital	Negative	Negative	Negative	Negative	Negative	Negative	Negative	Negative	Negative	Negative	Negative	Negative	Negative	Negative	Negative	Negative	Negative	Negative	Negative	Negative	Negative	Negative	Negative	Negative	Negative	Negative
Changshan County	CS300	Inpatient	Male	3	Throat swab	Non-national ILI surveillance sentinel hospital	Negative	Negative	Negative	Negative	Negative	Negative	Negative	Negative	Negative	Negative	Negative	Negative	Negative	Negative	Negative	Negative	Negative	Negative	Negative	Negative	Negative	Negative	Negative	Negative	Negative	Negative
Changshan County	CS301	Inpatient	Female	2	Throat swab	Non-national ILI surveillance sentinel hospital	Negative	Negative	Negative	Negative	Negative	Negative	Negative	Negative	Negative	Negative	Negative	Negative	Negative	Negative	Negative	Negative	Negative	Negative	Negative	Negative	Negative	Negative	Negative	Negative	Negative	Negative
Changshan County	CS302	Inpatient	Male	2	Throat swab	Non-national ILI surveillance sentinel hospital	Negative	Negative	Negative	Negative	Negative	Negative	Negative	Negative	Negative	Negative	Negative	Negative	Negative	Negative	Negative	Negative	Negative	Negative	Negative	Negative	Negative	Negative	Negative	Negative	Negative	Negative
Changshan County	CS303	Inpatient	Male	0.5	Throat swab	Non-national ILI surveillance sentinel hospital	Negative	Negative	Negative	Negative	Negative	Negative	Negative	Negative	Negative	Negative	Negative	Negative	Negative	Negative	Negative	Negative	Negative	Negative	Negative	Negative	Negative	Negative	Negative	Negative	Negative	Negative
Changshan County	CS304	Inpatient	Female	5	Throat swab	Non-national ILI surveillance sentinel hospital	Negative	Negative	Negative	Negative	Negative	Negative	Negative	Negative	Negative	Negative	Negative	Negative	Negative	Negative	Negative	Negative	Negative	Negative	Negative	Negative	Negative	Negative	Negative	Negative	Negative	Negative
Changshan County	CS305	Inpatient	Female	8	Throat swab	Non-national ILI surveillance sentinel hospital	Negative	Negative	Negative	Negative	Negative	Negative	Negative	Negative	Negative	Negative	Negative	Negative	Negative	Negative	Negative	Negative	Negative	Negative	Negative	Negative	Negative	Negative	Negative	Negative	Negative	Negative
Changshan County	CS306	Inpatient	Female	0.916667	Throat swab	Non-national ILI surveillance sentinel hospital	Negative	Negative	Negative	Negative	Negative	Negative	Negative	Negative	Negative	Negative	Negative	Negative	Negative	Negative	Negative	Negative	Negative	Negative	Negative	Negative	Negative	Negative	Negative	Negative	Negative	Negative
Changshan County	CS307	Inpatient	Female	10	Throat swab	Non-national ILI surveillance sentinel hospital	Negative	Negative	Negative	Negative	Negative	Negative	Negative	Negative	Negative	Negative	Negative	Negative	Negative	Negative	Negative	Negative	Negative	Negative	Negative	Negative	Negative	Negative	Negative	Negative	Negative	Negative
Changshan County	CS308	Inpatient	Female	4	Throat swab	Non-national ILI surveillance sentinel hospital	Negative	Negative	Negative	Positive	Positive	Negative	Negative	Negative	Negative	Negative	Negative	Negative	Negative	Negative	Negative	Negative	Negative	Negative	Negative	Negative	Negative	Negative	Negative	Negative	Negative	Negative
Changshan County	CS309	Outpatient and Emergency	Female	5	Throat swab	Non-national ILI surveillance sentinel hospital	Negative	Negative	Negative	Positive	Negative	Negative	Negative	Negative	Negative	Negative	Negative	Negative	Negative	Negative	Negative	Negative	Negative	Negative	Negative	Negative	Negative	Negative	Negative	Positive	Negative	Positive
Changshan County	CS310	Outpatient and Emergency	Male	13	Throat swab	Non-national ILI surveillance sentinel hospital	Negative	Negative	Negative	Negative	Negative	Negative	Negative	Negative	Negative	Negative	Negative	Negative	Negative	Negative	Negative	Negative	Negative	Negative	Negative	Negative	Negative	Negative	Negative	Negative	Negative	Negative
Changshan County	CS311	Outpatient and Emergency	Male	28	Throat swab	Non-national ILI surveillance sentinel hospital	Negative	Negative	Negative	Negative	Negative	Negative	Negative	Negative	Negative	Negative	Negative	Negative	Negative	Negative	Negative	Negative	Negative	Negative	Negative	Negative	Negative	Negative	Negative	Negative	Negative	Negative
Changshan County	CS312	Outpatient and Emergency	Male	41	Throat swab	Non-national ILI surveillance sentinel hospital	Negative	Negative	Negative	Negative	Negative	Negative	Negative	Negative	Negative	Negative	Negative	Negative	Negative	Positive	Negative	Negative	Negative	Negative	Negative	Negative	Negative	Negative	Negative	Negative	Negative	Negative
Changshan County	CS313	Outpatient and Emergency	Male	17	Throat swab	Non-national ILI surveillance sentinel hospital	Negative	Negative	Negative	Negative	Negative	Negative	Negative	Negative	Negative	Negative	Negative	Negative	Negative	Negative	Negative	Negative	Negative	Negative	Negative	Negative	Negative	Negative	Negative	Negative	Negative	Negative
Changshan County	CS314	Inpatient	Male	28	Throat swab	Non-national ILI surveillance sentinel hospital	Negative	Negative	Negative	Negative	Negative	Negative	Negative	Negative	Negative	Negative	Negative	Negative	Negative	Negative	Negative	Negative	Negative	Negative	Negative	Negative	Negative	Negative	Negative	Negative	Negative	Negative
Changshan County	CS315	Outpatient and Emergency	Male	33	Throat swab	Non-national ILI surveillance sentinel hospital	Negative	Negative	Negative	Negative	Negative	Negative	Negative	Negative	Negative	Negative	Negative	Negative	Negative	Negative	Negative	Negative	Negative	Negative	Negative	Negative	Negative	Negative	Negative	Negative	Negative	Negative
Changshan County	CS316	Outpatient and Emergency	Female	23	Throat swab	Non-national ILI surveillance sentinel hospital	Negative	Negative	Negative	Negative	Negative	Negative	Negative	Negative	Negative	Negative	Negative	Negative	Negative	Negative	Negative	Negative	Negative	Negative	Negative	Negative	Negative	Negative	Negative	Negative	Negative	Negative
Changshan County	CS317	Outpatient and Emergency	Female	15	Throat swab	Non-national ILI surveillance sentinel hospital	Negative	Negative	Negative	Negative	Negative	Negative	Negative	Negative	Negative	Negative	Negative	Negative	Negative	Negative	Negative	Negative	Negative	Negative	Negative	Negative	Negative	Negative	Negative	Negative	Negative	Negative
Changshan County	CS318	Outpatient and Emergency	Male	17	Throat swab	Non-national ILI surveillance sentinel hospital	Negative	Negative	Negative	Negative	Negative	Negative	Negative	Negative	Negative	Negative	Negative	Negative	Negative	Negative	Negative	Negative	Negative	Negative	Negative	Negative	Negative	Negative	Negative	Negative	Negative	Negative
Changshan County	CS319	Outpatient and Emergency	Male	37	Throat swab	Non-national ILI surveillance sentinel hospital	Negative	Negative	Negative	Negative	Negative	Negative	Negative	Negative	Negative	Negative	Negative	Negative	Negative	Negative	Negative	Negative	Negative	Negative	Negative	Negative	Negative	Negative	Negative	Negative	Negative	Negative
Changshan County	CS320	Outpatient and Emergency	Female	8	Throat swab	Non-national ILI surveillance sentinel hospital	Negative	Negative	Negative	Negative	Negative	Negative	Negative	Negative	Negative	Negative	Negative	Negative	Negative	Negative	Negative	Negative	Negative	Negative	Negative	Negative	Negative	Negative	Negative	Negative	Negative	Negative
Changshan County	CS321	Inpatient	Male	4	Throat swab	Non-national ILI surveillance sentinel hospital	Negative	Negative	Negative	Negative	Negative	Negative	Negative	Negative	Negative	Negative	Negative	Negative	Negative	Negative	Negative	Negative	Negative	Negative	Negative	Negative	Negative	Negative	Negative	Negative	Negative	Negative
Changshan County	CS322	Outpatient and Emergency	Female	0.833333	Throat swab	Non-national ILI surveillance sentinel hospital	Negative	Negative	Negative	Negative	Negative	Negative	Negative	Negative	Negative	Negative	Negative	Negative	Negative	Negative	Negative	Negative	Negative	Negative	Negative	Negative	Negative	Negative	Negative	Negative	Negative	Negative
Changshan County	CS323	Outpatient and Emergency	Female	1	Throat swab	Non-national ILI surveillance sentinel hospital	Negative	Negative	Negative	Negative	Negative	Negative	Negative	Negative	Negative	Negative	Negative	Negative	Negative	Negative	Negative	Negative	Negative	Negative	Negative	Negative	Negative	Negative	Negative	Negative	Negative	Negative
Changshan County	CS324	Inpatient	Female	5	Throat swab	Non-national ILI surveillance sentinel hospital	Negative	Negative	Negative	Negative	Negative	Negative	Negative	Negative	Negative	Negative	Negative	Negative	Negative	Negative	Negative	Negative	Negative	Negative	Negative	Negative	Negative	Negative	Negative	Negative	Negative	Negative
Changshan County	CS325	Outpatient and Emergency	Female	33	Throat swab	Non-national ILI surveillance sentinel hospital	Negative	Negative	Negative	Negative	Negative	Negative	Negative	Negative	Negative	Negative	Negative	Negative	Negative	Negative	Negative	Negative	Negative	Negative	Negative	Negative	Negative	Negative	Negative	Negative	Negative	Positive
Changshan County	CS326	Outpatient and Emergency	Female	30	Throat swab	Non-national ILI surveillance sentinel hospital	Negative	Negative	Negative	Negative	Negative	Negative	Negative	Negative	Negative	Negative	Negative	Negative	Negative	Negative	Negative	Negative	Negative	Negative	Negative	Negative	Negative	Negative	Negative	Negative	Negative	Negative
Changshan County	CS327	Outpatient and Emergency	Female	31	Throat swab	Non-national ILI surveillance sentinel hospital	Negative	Negative	Negative	Negative	Positive	Negative	Negative	Negative	Negative	Negative	Negative	Negative	Negative	Negative	Negative	Negative	Negative	Negative	Negative	Negative	Negative	Negative	Negative	Negative	Negative	Positive
Changshan County	CS328	Outpatient and Emergency	Male	55	Throat swab	Non-national ILI surveillance sentinel hospital	Negative	Negative	Negative	Positive	Negative	Negative	Negative	Negative	Negative	Negative	Negative	Negative	Negative	Negative	Negative	Negative	Negative	Negative	Negative	Negative	Negative	Negative	Negative	Negative	Negative	Positive
Changshan County	CS329	Outpatient and Emergency	Female	17	Throat swab	Non-national ILI surveillance sentinel hospital	Negative	Negative	Negative	Negative	Negative	Negative	Negative	Negative	Negative	Negative	Negative	Negative	Negative	Negative	Negative	Negative	Negative	Negative	Negative	Negative	Negative	Negative	Negative	Negative	Negative	Negative
Changshan County	CS330	Outpatient and Emergency	Female	74	Throat swab	Non-national ILI surveillance sentinel hospital	Negative	Negative	Negative	Negative	Negative	Negative	Negative	Negative	Negative	Negative	Negative	Negative	Negative	Negative	Negative	Negative	Negative	Negative	Negative	Negative	Negative	Negative	Negative	Negative	Negative	Negative
Changshan County	CS331	Outpatient and Emergency	Female	6	Throat swab	Non-national ILI surveillance sentinel hospital	Negative	Negative	Negative	Negative	Negative	Negative	Negative	Negative	Negative	Negative	Negative	Negative	Negative	Negative	Negative	Negative	Negative	Negative	Negative	Negative	Negative	Negative	Negative	Negative	Negative	Negative
Changshan County	CS332	Outpatient and Emergency	Male	61	Throat swab	Non-national ILI surveillance sentinel hospital	Negative	Negative	Negative	Negative	Negative	Negative	Negative	Negative	Negative	Negative	Negative	Negative	Negative	Negative	Negative	Negative	Negative	Negative	Negative	Negative	Negative	Negative	Negative	Negative	Negative	Negative
Changshan County	CS333	Inpatient	Female	1	Throat swab	Non-national ILI surveillance sentinel hospital	Negative	Negative	Negative	Negative	Negative	Negative	Negative	Negative	Negative	Negative	Negative	Negative	Negative	Negative	Negative	Negative	Negative	Negative	Negative	Negative	Negative	Negative	Negative	Negative	Negative	Negative
Changshan County	CS334	Inpatient	Female	1	Throat swab	Non-national ILI surveillance sentinel hospital	Negative	Negative	Negative	Negative	Negative	Negative	Negative	Negative	Negative	Negative	Negative	Negative	Negative	Negative	Negative	Negative	Negative	Negative	Negative	Negative	Negative	Negative	Negative	Negative	Negative	Negative
Changshan County	CS335	Inpatient	Male	11	Throat swab	Non-national ILI surveillance sentinel hospital	Negative	Negative	Negative	Negative	Negative	Negative	Negative	Negative	Negative	Negative	Negative	Negative	Negative	Negative	Negative	Negative	Negative	Negative	Negative	Negative	Negative	Negative	Negative	Negative	Negative	Positive
Changshan County	CS336	Inpatient	Female	4	Throat swab	Non-national ILI surveillance sentinel hospital	Negative	Negative	Negative	Positive	Negative	Negative	Negative	Negative	Negative	Negative	Negative	Negative	Negative	Negative	Negative	Negative	Negative	Negative	Negative	Negative	Negative	Negative	Negative	Negative	Negative	Negative
Changshan County	CS337	Inpatient	Male	3	Throat swab	Non-national ILI surveillance sentinel hospital	Negative	Negative	Negative	Negative	Negative	Negative	Negative	Negative	Negative	Negative	Negative	Negative	Negative	Negative	Negative	Negative	Negative	Negative	Negative	Negative	Negative	Negative	Negative	Negative	Negative	Negative
Changshan County	CS338	Inpatient	Male	10	Throat swab	Non-national ILI surveillance sentinel hospital	Negative	Negative	Negative	Negative	Negative	Negative	Negative	Negative	Negative	Negative	Negative	Negative	Negative	Negative	Negative	Negative	Negative	Negative	Negative	Negative	Negative	Negative	Negative	Negative	Negative	Negative
Changshan County	CS339	Inpatient	Male	3	Throat swab	Non-national ILI surveillance sentinel hospital	Negative	Negative	Negative	Positive	Positive	Negative	Negative	Negative	Negative	Negative	Negative	Negative	Negative	Negative	Negative	Negative	Negative	Negative	Negative	Negative	Negative	Negative	Negative	Negative	Negative	Negative
Changshan County	CS340	Outpatient and Emergency	Male	28	Throat swab	Non-national ILI surveillance sentinel hospital	Negative	Negative	Negative	Negative	Negative	Negative	Negative	Negative	Negative	Negative	Negative	Negative	Negative	Negative	Negative	Negative	Negative	Negative	Negative	Negative	Negative	Negative	Negative	Negative	Negative	Negative
Changshan County	CS341	Outpatient and Emergency	Male	14	Throat swab	Non-national ILI surveillance sentinel hospital	Negative	Negative	Negative	Negative	Negative	Negative	Negative	Negative	Negative	Negative	Negative	Negative	Negative	Negative	Negative	Negative	Negative	Negative	Negative	Negative	Negative	Negative	Negative	Positive	Negative	Positive
Changshan County	CS342	Outpatient and Emergency	Female	16	Throat swab	Non-national ILI surveillance sentinel hospital	Negative	Negative	Negative	Negative	Negative	Negative	Negative	Negative	Negative	Negative	Negative	Negative	Negative	Negative	Negative	Negative	Negative	Negative	Negative	Negative	Negative	Negative	Negative	Negative	Negative	Negative
Changshan County	CS343	Outpatient and Emergency	Male	23	Throat swab	Non-national ILI surveillance sentinel hospital	Negative	Negative	Negative	Negative	Negative	Negative	Negative	Negative	Negative	Negative	Negative	Negative	Negative	Negative	Negative	Negative	Negative	Negative	Negative	Negative	Negative	Negative	Negative	Negative	Negative	Negative
Changshan County	CS344	Outpatient and Emergency	Male	14	Throat swab	Non-national ILI surveillance sentinel hospital	Negative	Negative	Negative	Negative	Negative	Negative	Negative	Negative	Negative	Negative	Negative	Negative	Negative	Negative	Negative	Negative	Negative	Negative	Negative	Negative	Negative	Negative	Negative	Negative	Negative	Negative
Changshan County	CS345	Outpatient and Emergency	Male	3	Throat swab	Non-national ILI surveillance sentinel hospital	Negative	Negative	Negative	Negative	Negative	Negative	Negative	Negative	Negative	Negative	Negative	Negative	Negative	Negative	Negative	Negative	Negative	Negative	Negative	Negative	Negative	Negative	Negative	Negative	Negative	Negative
Changshan County	CS346	Outpatient and Emergency	Male	3	Throat swab	Non-national ILI surveillance sentinel hospital	Negative	Negative	Negative	Negative	Negative	Negative	Negative	Negative	Negative	Negative	Negative	Negative	Negative	Negative	Negative	Negative	Negative	Negative	Negative	Negative	Negative	Negative	Negative	Negative	Negative	Negative
Changshan County	CS347	Outpatient and Emergency	Male	9	Throat swab	Non-national ILI surveillance sentinel hospital	Negative	Negative	Negative	Negative	Negative	Negative	Negative	Negative	Negative	Negative	Negative	Negative	Negative	Negative	Negative	Negative	Negative	Negative	Negative	Negative	Negative	Negative	Negative	Negative	Negative	Negative
Changshan County	CS348	Outpatient and Emergency	Male	8	Throat swab	Non-national ILI surveillance sentinel hospital	Negative	Negative	Negative	Negative	Negative	Negative	Negative	Negative	Negative	Negative	Negative	Negative	Negative	Negative	Negative	Negative	Negative	Negative	Negative	Negative	Negative	Negative	Negative	Negative	Negative	Negative
Changshan County	CS349	Outpatient and Emergency	Female	7	Throat swab	Non-national ILI surveillance sentinel hospital	Negative	Negative	Negative	Negative	Negative	Negative	Negative	Negative	Negative	Negative	Negative	Negative	Negative	Negative	Negative	Negative	Negative	Negative	Negative	Negative	Negative	Negative	Negative	Negative	Negative	Negative
Changshan County	CS350	Outpatient and Emergency	Female	26	Throat swab	Non-national ILI surveillance sentinel hospital	Negative	Negative	Negative	Negative	Negative	Negative	Negative	Negative	Negative	Negative	Negative	Negative	Negative	Positive	Negative	Negative	Negative	Negative	Negative	Negative	Negative	Negative	Negative	Negative	Negative	Positive
Changshan County	CS351	Outpatient and Emergency	Female	59	Throat swab	Non-national ILI surveillance sentinel hospital	Negative	Negative	Negative	Negative	Negative	Negative	Negative	Negative	Negative	Negative	Negative	Negative	Negative	Negative	Negative	Negative	Negative	Negative	Negative	Negative	Negative	Negative	Negative	Negative	Negative	Positive
Changshan County	CS352	Outpatient and Emergency	Male	60	Throat swab	Non-national ILI surveillance sentinel hospital	Negative	Negative	Negative	Negative	Negative	Negative	Negative	Negative	Negative	Negative	Negative	Negative	Negative	Negative	Negative	Negative	Negative	Negative	Negative	Negative	Negative	Negative	Negative	Negative	Negative	Negative
Changshan County	CS353	Outpatient and Emergency	Male	40	Throat swab	Non-national ILI surveillance sentinel hospital	Negative	Negative	Negative	Negative	Negative	Negative	Negative	Negative	Negative	Negative	Negative	Negative	Negative	Negative	Negative	Negative	Negative	Negative	Negative	Positive	Negative	Positive	Negative	Negative	Negative	Negative
Changshan County	CS354	Outpatient and Emergency	Female	16	Throat swab	Non-national ILI surveillance sentinel hospital	Negative	Negative	Negative	Positive	Negative	Negative	Negative	Negative	Negative	Negative	Negative	Negative	Negative	Negative	Negative	Negative	Negative	Negative	Negative	Negative	Negative	Negative	Negative	Negative	Negative	Negative
Changshan County	CS355	Outpatient and Emergency	Male	19	Throat swab	Non-national ILI surveillance sentinel hospital	Negative	Negative	Negative	Negative	Negative	Negative	Negative	Negative	Negative	Negative	Negative	Negative	Negative	Negative	Negative	Negative	Negative	Negative	Negative	Negative	Negative	Negative	Negative	Negative	Negative	Positive
Changshan County	CS356	Outpatient and Emergency	Male	34	Throat swab	Non-national ILI surveillance sentinel hospital	Negative	Negative	Negative	Negative	Negative	Negative	Negative	Negative	Negative	Negative	Negative	Negative	Negative	Negative	Negative	Negative	Negative	Negative	Negative	Negative	Negative	Negative	Negative	Negative	Negative	Negative
Changshan County	CS357	Inpatient	Female	5	Throat swab	Non-national ILI surveillance sentinel hospital	Negative	Negative	Negative	Negative	Negative	Negative	Negative	Negative	Negative	Negative	Negative	Negative	Negative	Negative	Negative	Negative	Negative	Negative	Negative	Negative	Negative	Negative	Negative	Negative	Negative	Negative
Changshan County	CS358	Inpatient	Male	0.333333	Throat swab	Non-national ILI surveillance sentinel hospital	Negative	Negative	Negative	Negative	Negative	Negative	Negative	Negative	Negative	Negative	Negative	Negative	Negative	Negative	Negative	Negative	Negative	Negative	Negative	Negative	Negative	Negative	Negative	Negative	Negative	Positive
Changshan County	CS359	Inpatient	Male	4	Throat swab	Non-national ILI surveillance sentinel hospital	Negative	Negative	Negative	Negative	Negative	Negative	Negative	Negative	Negative	Negative	Negative	Negative	Negative	Negative	Negative	Negative	Negative	Negative	Negative	Negative	Negative	Negative	Negative	Negative	Negative	Negative
Changshan County	CS360	Inpatient	Female	15	Throat swab	Non-national ILI surveillance sentinel hospital	Negative	Negative	Negative	Negative	Negative	Negative	Negative	Negative	Negative	Negative	Negative	Negative	Negative	Negative	Negative	Negative	Negative	Negative	Negative	Negative	Negative	Negative	Negative	Negative	Negative	Negative
Changshan County	CS361	Inpatient	Female	7	Throat swab	Non-national ILI surveillance sentinel hospital	Negative	Negative	Negative	Negative	Positive	Negative	Negative	Negative	Negative	Negative	Negative	Positive	Negative	Negative	Negative	Negative	Negative	Negative	Negative	Negative	Negative	Negative	Negative	Negative	Negative	Negative
Changshan County	CS362	Outpatient and Emergency	Male	14	Throat swab	Non-national ILI surveillance sentinel hospital	Negative	Negative	Negative	Negative	Negative	Negative	Negative	Negative	Negative	Negative	Negative	Negative	Negative	Negative	Negative	Negative	Negative	Negative	Negative	Negative	Negative	Negative	Negative	Negative	Negative	Negative
Changshan County	CS363	Outpatient and Emergency	Female	36	Throat swab	Non-national ILI surveillance sentinel hospital	Negative	Negative	Negative	Negative	Negative	Negative	Negative	Negative	Negative	Negative	Negative	Negative	Negative	Negative	Negative	Negative	Negative	Negative	Negative	Negative	Negative	Negative	Negative	Negative	Negative	Negative
Changshan County	CS364	Outpatient and Emergency	Male	18	Throat swab	Non-national ILI surveillance sentinel hospital	Negative	Negative	Negative	Negative	Negative	Negative	Negative	Negative	Negative	Negative	Negative	Negative	Negative	Negative	Negative	Negative	Negative	Negative	Negative	Negative	Negative	Negative	Negative	Negative	Negative	Negative
Changshan County	CS365	Outpatient and Emergency	Male	3	Throat swab	Non-national ILI surveillance sentinel hospital	Negative	Negative	Negative	Positive	Negative	Negative	Negative	Negative	Negative	Negative	Negative	Negative	Negative	Negative	Negative	Negative	Negative	Negative	Negative	Negative	Negative	Negative	Negative	Negative	Negative	Negative
Changshan County	CS366	Outpatient and Emergency	Male	1	Throat swab	Non-national ILI surveillance sentinel hospital	Negative	Negative	Negative	Negative	Negative	Negative	Negative	Negative	Negative	Negative	Negative	Negative	Negative	Negative	Negative	Negative	Negative	Negative	Negative	Negative	Negative	Negative	Negative	Negative	Negative	Negative
Changshan County	CS367	Outpatient and Emergency	Female	8	Throat swab	Non-national ILI surveillance sentinel hospital	Negative	Negative	Negative	Positive	Negative	Negative	Negative	Negative	Negative	Negative	Negative	Negative	Negative	Negative	Negative	Negative	Negative	Negative	Negative	Negative	Negative	Negative	Negative	Negative	Negative	Negative
Changshan County	CS368	Outpatient and Emergency	Male	1	Throat swab	Non-national ILI surveillance sentinel hospital	Negative	Negative	Negative	Negative	Negative	Negative	Negative	Negative	Negative	Negative	Negative	Negative	Negative	Negative	Negative	Negative	Negative	Negative	Negative	Negative	Negative	Negative	Negative	Negative	Negative	Negative
Changshan County	CS369	Inpatient	Female	3	Throat swab	Non-national ILI surveillance sentinel hospital	Negative	Negative	Negative	Negative	Negative	Negative	Negative	Negative	Negative	Negative	Negative	Negative	Negative	Negative	Negative	Negative	Negative	Negative	Negative	Negative	Negative	Negative	Negative	Negative	Negative	Negative
Changshan County	CS370	Outpatient and Emergency	Female	18	Throat swab	Non-national ILI surveillance sentinel hospital	Negative	Negative	Negative	Negative	Negative	Negative	Negative	Negative	Negative	Negative	Negative	Negative	Negative	Negative	Negative	Negative	Negative	Negative	Negative	Negative	Negative	Negative	Negative	Negative	Negative	Positive
Changshan County	CS371	Inpatient	Female	10	Throat swab	Non-national ILI surveillance sentinel hospital	Negative	Negative	Negative	Negative	Negative	Negative	Negative	Negative	Negative	Negative	Negative	Negative	Negative	Negative	Negative	Negative	Negative	Negative	Negative	Negative	Negative	Negative	Negative	Negative	Negative	Negative
Changshan County	CS372	Inpatient	Male	4	Throat swab	Non-national ILI surveillance sentinel hospital	Negative	Negative	Negative	Negative	Negative	Negative	Negative	Negative	Negative	Negative	Negative	Negative	Negative	Negative	Negative	Negative	Negative	Negative	Negative	Negative	Negative	Negative	Negative	Negative	Negative	Negative
Changshan County	CS373	Inpatient	Male	4	Throat swab	Non-national ILI surveillance sentinel hospital	Negative	Negative	Negative	Negative	Negative	Negative	Negative	Negative	Negative	Negative	Negative	Negative	Negative	Negative	Negative	Negative	Negative	Negative	Negative	Negative	Negative	Negative	Negative	Negative	Negative	Negative
Changshan County	CS374	Inpatient	Male	7	Throat swab	Non-national ILI surveillance sentinel hospital	Negative	Negative	Negative	Negative	Negative	Negative	Negative	Negative	Negative	Negative	Negative	Negative	Negative	Negative	Negative	Negative	Negative	Negative	Negative	Negative	Negative	Negative	Negative	Negative	Negative	Negative
Changshan County	CS375	Outpatient and Emergency	Female	55	Throat swab	Non-national ILI surveillance sentinel hospital	Negative	Negative	Negative	Negative	Negative	Negative	Negative	Negative	Negative	Negative	Negative	Negative	Negative	Negative	Negative	Negative	Negative	Negative	Negative	Negative	Negative	Negative	Negative	Negative	Negative	Negative
Changshan County	CS376	Outpatient and Emergency	Female	34	Throat swab	Non-national ILI surveillance sentinel hospital	Negative	Negative	Negative	Negative	Negative	Negative	Negative	Negative	Negative	Negative	Negative	Negative	Negative	Negative	Negative	Negative	Negative	Negative	Negative	Negative	Negative	Negative	Negative	Negative	Negative	Negative
Changshan County	CS377	Outpatient and Emergency	Male	37	Throat swab	Non-national ILI surveillance sentinel hospital	Negative	Negative	Negative	Negative	Negative	Negative	Negative	Negative	Negative	Negative	Negative	Negative	Negative	Negative	Negative	Negative	Negative	Negative	Negative	Negative	Negative	Negative	Negative	Negative	Negative	Negative
Changshan County	CS378	Outpatient and Emergency	Female	22	Throat swab	Non-national ILI surveillance sentinel hospital	Negative	Negative	Negative	Negative	Negative	Negative	Negative	Negative	Negative	Negative	Negative	Negative	Negative	Negative	Negative	Negative	Negative	Negative	Negative	Negative	Negative	Negative	Negative	Negative	Negative	Negative
Changshan County	CS379	Outpatient and Emergency	Female	35	Throat swab	Non-national ILI surveillance sentinel hospital	Negative	Negative	Negative	Negative	Negative	Negative	Negative	Negative	Negative	Negative	Negative	Negative	Negative	Negative	Negative	Negative	Negative	Negative	Negative	Negative	Negative	Negative	Negative	Negative	Negative	Negative
Changshan County	CS380	Inpatient	Male	8	Throat swab	Non-national ILI surveillance sentinel hospital	Negative	Negative	Negative	Negative	Negative	Negative	Negative	Negative	Negative	Negative	Negative	Negative	Negative	Negative	Negative	Negative	Negative	Negative	Negative	Negative	Negative	Negative	Negative	Negative	Negative	Negative
Changshan County	CS381	Inpatient	Male	10	Throat swab	Non-national ILI surveillance sentinel hospital	Negative	Negative	Negative	Positive	Positive	Negative	Negative	Negative	Negative	Negative	Negative	Negative	Negative	Negative	Negative	Negative	Negative	Negative	Negative	Negative	Negative	Negative	Negative	Negative	Negative	Negative
Changshan County	CS382	Inpatient	Male	9	Throat swab	Non-national ILI surveillance sentinel hospital	Negative	Negative	Negative	Negative	Negative	Negative	Negative	Negative	Negative	Negative	Negative	Negative	Negative	Negative	Negative	Negative	Negative	Negative	Negative	Negative	Negative	Negative	Negative	Negative	Negative	Positive
Changshan County	CS383	Inpatient	Female	4	Throat swab	Non-national ILI surveillance sentinel hospital	Negative	Negative	Negative	Negative	Negative	Negative	Negative	Negative	Negative	Negative	Negative	Negative	Negative	Negative	Negative	Negative	Negative	Negative	Negative	Negative	Negative	Negative	Negative	Negative	Negative	Negative
Changshan County	CS384	Inpatient	Female	8	Throat swab	Non-national ILI surveillance sentinel hospital	Negative	Negative	Negative	Positive	Negative	Negative	Negative	Negative	Negative	Negative	Negative	Negative	Negative	Negative	Negative	Negative	Negative	Negative	Negative	Negative	Negative	Negative	Negative	Negative	Negative	Negative
Changshan County	CS385	Outpatient and Emergency	Female	15	Throat swab	Non-national ILI surveillance sentinel hospital	Negative	Negative	Negative	Negative	Negative	Negative	Negative	Negative	Negative	Negative	Negative	Negative	Negative	Negative	Negative	Negative	Negative	Negative	Negative	Negative	Negative	Negative	Negative	Negative	Negative	Positive
Changshan County	CS386	Outpatient and Emergency	Female	55	Throat swab	Non-national ILI surveillance sentinel hospital	Negative	Negative	Negative	Negative	Negative	Negative	Negative	Negative	Negative	Negative	Negative	Negative	Negative	Positive	Negative	Negative	Negative	Negative	Negative	Negative	Negative	Negative	Negative	Negative	Negative	Positive
Changshan County	CS387	Outpatient and Emergency	Male	47	Throat swab	Non-national ILI surveillance sentinel hospital	Negative	Negative	Negative	Negative	Negative	Negative	Negative	Negative	Negative	Negative	Negative	Negative	Negative	Negative	Negative	Negative	Negative	Negative	Negative	Negative	Negative	Negative	Negative	Negative	Negative	Negative
Changshan County	CS388	Outpatient and Emergency	Female	31	Throat swab	Non-national ILI surveillance sentinel hospital	Negative	Negative	Negative	Negative	Negative	Negative	Negative	Negative	Negative	Negative	Negative	Negative	Negative	Negative	Negative	Negative	Negative	Negative	Negative	Negative	Negative	Negative	Negative	Negative	Negative	Positive
Changshan County	CS389	Outpatient and Emergency	Female	57	Throat swab	Non-national ILI surveillance sentinel hospital	Negative	Negative	Negative	Negative	Positive	Negative	Negative	Negative	Negative	Negative	Negative	Negative	Negative	Negative	Negative	Negative	Negative	Negative	Negative	Negative	Negative	Negative	Negative	Negative	Negative	Negative
Changshan County	CS390	Outpatient and Emergency	Female	14	Throat swab	Non-national ILI surveillance sentinel hospital	Negative	Negative	Negative	Negative	Negative	Negative	Negative	Negative	Negative	Negative	Negative	Negative	Negative	Negative	Negative	Negative	Negative	Negative	Negative	Negative	Negative	Negative	Negative	Negative	Negative	Negative
Changshan County	CS391	Outpatient and Emergency	Male	29	Throat swab	Non-national ILI surveillance sentinel hospital	Negative	Negative	Negative	Negative	Negative	Negative	Negative	Negative	Negative	Negative	Negative	Negative	Negative	Negative	Negative	Negative	Negative	Negative	Negative	Negative	Negative	Negative	Negative	Negative	Negative	Negative
Changshan County	CS392	Outpatient and Emergency	Male	3	Throat swab	Non-national ILI surveillance sentinel hospital	Negative	Negative	Negative	Negative	Negative	Negative	Negative	Negative	Negative	Negative	Negative	Negative	Negative	Negative	Negative	Negative	Negative	Negative	Negative	Negative	Negative	Negative	Negative	Negative	Negative	Negative
Changshan County	CS393	Outpatient and Emergency	Male	3	Throat swab	Non-national ILI surveillance sentinel hospital	Negative	Negative	Negative	Negative	Negative	Negative	Negative	Negative	Negative	Negative	Negative	Negative	Negative	Negative	Negative	Negative	Negative	Negative	Negative	Negative	Negative	Negative	Negative	Negative	Negative	Negative
Changshan County	CS394	Outpatient and Emergency	Male	7	Throat swab	Non-national ILI surveillance sentinel hospital	Negative	Negative	Negative	Negative	Negative	Negative	Negative	Negative	Negative	Negative	Negative	Negative	Negative	Negative	Negative	Negative	Negative	Negative	Negative	Negative	Negative	Negative	Negative	Negative	Negative	Negative
Changshan County	CS395	Inpatient	Male	6	Throat swab	Non-national ILI surveillance sentinel hospital	Negative	Negative	Negative	Positive	Negative	Negative	Negative	Negative	Negative	Negative	Negative	Negative	Negative	Negative	Negative	Negative	Negative	Negative	Negative	Negative	Negative	Negative	Negative	Negative	Negative	Positive
Changshan County	CS396	Inpatient	Male	13	Throat swab	Non-national ILI surveillance sentinel hospital	Negative	Negative	Negative	Negative	Negative	Negative	Negative	Negative	Negative	Negative	Negative	Negative	Negative	Negative	Negative	Negative	Negative	Negative	Negative	Negative	Negative	Negative	Negative	Negative	Negative	Positive
Changshan County	CS397	Inpatient	Male	6	Throat swab	Non-national ILI surveillance sentinel hospital	Negative	Negative	Negative	Negative	Positive	Negative	Negative	Negative	Negative	Negative	Negative	Positive	Negative	Negative	Negative	Negative	Negative	Negative	Negative	Negative	Negative	Negative	Negative	Negative	Negative	Negative
Changshan County	CS398	Inpatient	Male	3	Throat swab	Non-national ILI surveillance sentinel hospital	Negative	Negative	Negative	Negative	Positive	Negative	Negative	Negative	Negative	Negative	Negative	Positive	Negative	Negative	Negative	Negative	Negative	Negative	Negative	Negative	Negative	Negative	Negative	Negative	Negative	Negative
Changshan County	CS399	Inpatient	Male	3	Throat swab	Non-national ILI surveillance sentinel hospital	Negative	Negative	Negative	Negative	Negative	Negative	Negative	Negative	Negative	Negative	Negative	Negative	Negative	Negative	Negative	Negative	Negative	Negative	Negative	Negative	Negative	Negative	Negative	Negative	Negative	Negative
Changshan County	CS400	Outpatient and Emergency	Male	16	Throat swab	Non-national ILI surveillance sentinel hospital	Negative	Negative	Negative	Negative	Positive	Negative	Negative	Negative	Negative	Negative	Negative	Negative	Negative	Negative	Negative	Negative	Negative	Negative	Negative	Negative	Negative	Negative	Negative	Negative	Negative	Positive
Changshan County	CS401	Outpatient and Emergency	Male	35	Throat swab	Non-national ILI surveillance sentinel hospital	Negative	Negative	Negative	Negative	Negative	Negative	Negative	Negative	Negative	Negative	Negative	Negative	Negative	Negative	Negative	Negative	Negative	Negative	Negative	Negative	Negative	Negative	Negative	Negative	Negative	Negative
Changshan County	CS402	Outpatient and Emergency	Female	16	Throat swab	Non-national ILI surveillance sentinel hospital	Negative	Negative	Negative	Negative	Negative	Negative	Negative	Negative	Negative	Negative	Negative	Negative	Negative	Negative	Negative	Negative	Negative	Negative	Negative	Negative	Negative	Negative	Negative	Negative	Negative	Negative
Changshan County	CS403	Outpatient and Emergency	Female	46	Throat swab	Non-national ILI surveillance sentinel hospital	Negative	Negative	Negative	Negative	Negative	Negative	Negative	Negative	Negative	Negative	Negative	Negative	Negative	Negative	Negative	Negative	Negative	Negative	Negative	Negative	Negative	Negative	Negative	Negative	Negative	Negative
Changshan County	CS404	Outpatient and Emergency	Female	28	Throat swab	Non-national ILI surveillance sentinel hospital	Negative	Negative	Negative	Negative	Negative	Negative	Negative	Negative	Negative	Negative	Negative	Negative	Negative	Negative	Negative	Negative	Negative	Negative	Negative	Negative	Negative	Negative	Negative	Negative	Negative	Negative
Changshan County	CS405	Outpatient and Emergency	Male	50	Throat swab	Non-national ILI surveillance sentinel hospital	Negative	Negative	Negative	Negative	Negative	Negative	Negative	Negative	Negative	Negative	Negative	Negative	Negative	Negative	Negative	Negative	Negative	Negative	Negative	Negative	Negative	Negative	Negative	Negative	Negative	Negative
Changshan County	CS406	Outpatient and Emergency	Female	15	Throat swab	Non-national ILI surveillance sentinel hospital	Negative	Negative	Negative	Negative	Negative	Negative	Negative	Negative	Negative	Negative	Negative	Negative	Negative	Negative	Negative	Negative	Negative	Negative	Negative	Negative	Negative	Negative	Negative	Negative	Negative	Negative
Changshan County	CS407	Outpatient and Emergency	Female	15	Throat swab	Non-national ILI surveillance sentinel hospital	Negative	Negative	Negative	Negative	Negative	Negative	Negative	Negative	Negative	Negative	Negative	Negative	Negative	Negative	Negative	Negative	Negative	Negative	Negative	Negative	Negative	Negative	Negative	Negative	Negative	Negative
Changshan County	CS408	Outpatient and Emergency	Female	51	Throat swab	Non-national ILI surveillance sentinel hospital	Negative	Negative	Negative	Negative	Negative	Negative	Negative	Negative	Negative	Negative	Negative	Negative	Negative	Negative	Negative	Negative	Negative	Negative	Negative	Negative	Negative	Negative	Negative	Negative	Negative	Negative
Changshan County	CS409	Outpatient and Emergency	Male	68	Throat swab	Non-national ILI surveillance sentinel hospital	Negative	Negative	Negative	Negative	Negative	Negative	Negative	Negative	Negative	Negative	Negative	Negative	Negative	Negative	Negative	Negative	Negative	Negative	Negative	Negative	Negative	Negative	Negative	Negative	Negative	Negative
Changshan County	CS410	Outpatient and Emergency	Female	58	Throat swab	Non-national ILI surveillance sentinel hospital	Negative	Negative	Negative	Negative	Negative	Negative	Negative	Negative	Negative	Negative	Negative	Negative	Negative	Positive	Negative	Negative	Negative	Negative	Negative	Negative	Negative	Negative	Negative	Negative	Negative	Positive
Changshan County	CS411	Outpatient and Emergency	Male	34	Throat swab	Non-national ILI surveillance sentinel hospital	Negative	Negative	Negative	Negative	Negative	Negative	Negative	Negative	Negative	Negative	Negative	Negative	Negative	Positive	Negative	Negative	Negative	Negative	Negative	Negative	Negative	Negative	Negative	Negative	Negative	Negative
Changshan County	CS412	Outpatient and Emergency	Male	35	Throat swab	Non-national ILI surveillance sentinel hospital	Negative	Negative	Negative	Negative	Negative	Negative	Negative	Negative	Negative	Negative	Negative	Negative	Negative	Negative	Negative	Negative	Negative	Negative	Negative	Negative	Negative	Negative	Negative	Negative	Negative	Negative
Changshan County	CS413	Outpatient and Emergency	Female	58	Throat swab	Non-national ILI surveillance sentinel hospital	Negative	Negative	Negative	Negative	Negative	Negative	Negative	Negative	Negative	Negative	Negative	Negative	Negative	Negative	Negative	Negative	Negative	Negative	Negative	Positive	Negative	Positive	Negative	Negative	Negative	Negative
Changshan County	CS414	Inpatient	Male	30	Throat swab	Non-national ILI surveillance sentinel hospital	Negative	Negative	Negative	Negative	Negative	Negative	Negative	Negative	Negative	Negative	Negative	Negative	Negative	Negative	Negative	Negative	Negative	Negative	Negative	Negative	Negative	Negative	Negative	Negative	Negative	Negative
Changshan County	CS415	Outpatient and Emergency	Male	15	Throat swab	Non-national ILI surveillance sentinel hospital	Negative	Negative	Negative	Negative	Negative	Negative	Negative	Negative	Negative	Negative	Negative	Negative	Negative	Negative	Negative	Negative	Negative	Negative	Negative	Positive	Negative	Positive	Negative	Negative	Negative	Negative
Changshan County	CS416	Outpatient and Emergency	Male	66	Throat swab	Non-national ILI surveillance sentinel hospital	Negative	Negative	Negative	Negative	Negative	Negative	Negative	Negative	Negative	Negative	Negative	Negative	Negative	Positive	Negative	Negative	Negative	Negative	Negative	Negative	Negative	Negative	Negative	Negative	Negative	Negative
Changshan County	CS417	Outpatient and Emergency	Female	52	Throat swab	Non-national ILI surveillance sentinel hospital	Negative	Negative	Negative	Negative	Negative	Negative	Negative	Negative	Negative	Negative	Negative	Negative	Negative	Negative	Negative	Negative	Negative	Negative	Negative	Negative	Negative	Negative	Negative	Negative	Negative	Positive
Changshan County	CS418	Outpatient and Emergency	Female	22	Throat swab	Non-national ILI surveillance sentinel hospital	Negative	Negative	Negative	Negative	Negative	Negative	Negative	Negative	Negative	Negative	Negative	Negative	Negative	Negative	Negative	Negative	Negative	Negative	Negative	Positive	Negative	Positive	Negative	Negative	Negative	Positive
Changshan County	CS419	Outpatient and Emergency	Female	17	Throat swab	Non-national ILI surveillance sentinel hospital	Negative	Negative	Negative	Negative	Negative	Negative	Negative	Negative	Negative	Negative	Negative	Negative	Negative	Negative	Negative	Negative	Negative	Negative	Negative	Negative	Negative	Negative	Negative	Negative	Negative	Negative
Changshan County	CS420	Inpatient	Male	0.75	Throat swab	Non-national ILI surveillance sentinel hospital	Negative	Negative	Negative	Negative	Negative	Negative	Negative	Negative	Negative	Negative	Negative	Negative	Negative	Negative	Negative	Negative	Negative	Negative	Negative	Negative	Negative	Negative	Negative	Negative	Negative	Negative
Changshan County	CS421	Inpatient	Male	4	Throat swab	Non-national ILI surveillance sentinel hospital	Negative	Negative	Negative	Negative	Negative	Negative	Negative	Negative	Negative	Negative	Negative	Negative	Negative	Negative	Negative	Negative	Negative	Negative	Negative	Negative	Negative	Negative	Negative	Negative	Negative	Negative
Changshan County	CS422	Inpatient	Male	8	Throat swab	Non-national ILI surveillance sentinel hospital	Negative	Negative	Negative	Negative	Negative	Negative	Negative	Negative	Negative	Negative	Negative	Negative	Negative	Negative	Negative	Negative	Negative	Negative	Negative	Negative	Negative	Negative	Negative	Negative	Negative	Negative
Changshan County	CS423	Inpatient	Male	4	Throat swab	Non-national ILI surveillance sentinel hospital	Negative	Negative	Negative	Negative	Negative	Negative	Negative	Negative	Negative	Negative	Negative	Negative	Negative	Negative	Negative	Negative	Negative	Negative	Negative	Negative	Negative	Negative	Negative	Negative	Negative	Negative
Changshan County	CS424	Inpatient	Male	2	Throat swab	Non-national ILI surveillance sentinel hospital	Negative	Negative	Negative	Negative	Negative	Negative	Negative	Negative	Negative	Negative	Negative	Negative	Negative	Negative	Negative	Negative	Negative	Negative	Negative	Negative	Negative	Negative	Negative	Negative	Negative	Negative
Changshan County	CS425	Inpatient	Female	4	Throat swab	Non-national ILI surveillance sentinel hospital	Negative	Negative	Negative	Negative	Negative	Negative	Negative	Negative	Negative	Negative	Negative	Negative	Negative	Negative	Negative	Negative	Negative	Negative	Negative	Negative	Negative	Negative	Negative	Negative	Negative	Negative
Changshan County	CS426	Inpatient	Male	12	Throat swab	Non-national ILI surveillance sentinel hospital	Negative	Negative	Negative	Negative	Negative	Negative	Negative	Negative	Negative	Negative	Negative	Negative	Negative	Negative	Negative	Negative	Negative	Negative	Negative	Negative	Negative	Negative	Negative	Negative	Negative	Negative
Changshan County	CS427	Inpatient	Male	6	Throat swab	Non-national ILI surveillance sentinel hospital	Negative	Negative	Negative	Negative	Negative	Negative	Negative	Negative	Negative	Negative	Negative	Negative	Negative	Negative	Negative	Negative	Negative	Negative	Negative	Negative	Negative	Negative	Negative	Negative	Negative	Negative
Changshan County	CS428	Inpatient	Female	5	Throat swab	Non-national ILI surveillance sentinel hospital	Negative	Negative	Negative	Negative	Negative	Negative	Negative	Negative	Negative	Negative	Negative	Negative	Negative	Negative	Negative	Negative	Negative	Negative	Negative	Negative	Negative	Negative	Negative	Negative	Negative	Positive
Changshan County	CS429	Inpatient	Male	7	Throat swab	Non-national ILI surveillance sentinel hospital	Negative	Negative	Negative	Negative	Negative	Negative	Negative	Negative	Negative	Negative	Negative	Negative	Negative	Negative	Negative	Negative	Negative	Negative	Negative	Negative	Negative	Negative	Negative	Negative	Negative	Negative
Changshan County	CS430	Outpatient and Emergency	Male	47	Throat swab	Non-national ILI surveillance sentinel hospital	Negative	Negative	Negative	Negative	Negative	Negative	Negative	Negative	Negative	Negative	Negative	Negative	Negative	Negative	Negative	Negative	Negative	Negative	Negative	Negative	Negative	Negative	Negative	Negative	Negative	Positive
Changshan County	CS431	Outpatient and Emergency	Male	15	Throat swab	Non-national ILI surveillance sentinel hospital	Negative	Negative	Negative	Negative	Negative	Negative	Negative	Negative	Negative	Negative	Negative	Negative	Negative	Negative	Negative	Negative	Negative	Negative	Negative	Negative	Negative	Negative	Negative	Negative	Negative	Negative
Changshan County	CS432	Outpatient and Emergency	Female	38	Throat swab	Non-national ILI surveillance sentinel hospital	Negative	Negative	Negative	Negative	Negative	Negative	Negative	Negative	Negative	Negative	Negative	Negative	Negative	Negative	Negative	Negative	Negative	Negative	Negative	Negative	Negative	Negative	Negative	Negative	Negative	Negative
Changshan County	CS433	Outpatient and Emergency	Male	39	Throat swab	Non-national ILI surveillance sentinel hospital	Negative	Negative	Negative	Negative	Negative	Negative	Negative	Negative	Negative	Negative	Negative	Negative	Negative	Negative	Negative	Negative	Negative	Negative	Negative	Negative	Negative	Negative	Negative	Negative	Negative	Negative
Changshan County	CS434	Outpatient and Emergency	Male	18	Throat swab	Non-national ILI surveillance sentinel hospital	Negative	Negative	Negative	Negative	Negative	Negative	Negative	Negative	Negative	Negative	Negative	Negative	Negative	Negative	Negative	Negative	Negative	Negative	Negative	Negative	Negative	Negative	Negative	Negative	Negative	Negative
Changshan County	CS435	Outpatient and Emergency	Female	49	Throat swab	Non-national ILI surveillance sentinel hospital	Negative	Negative	Negative	Negative	Negative	Negative	Negative	Negative	Negative	Negative	Negative	Negative	Negative	Negative	Negative	Negative	Negative	Negative	Negative	Negative	Negative	Negative	Negative	Negative	Negative	Negative
Changshan County	CS436	Outpatient and Emergency	Female	23	Throat swab	Non-national ILI surveillance sentinel hospital	Negative	Negative	Negative	Negative	Negative	Negative	Negative	Negative	Negative	Negative	Negative	Negative	Negative	Negative	Negative	Negative	Negative	Negative	Negative	Negative	Negative	Negative	Negative	Negative	Negative	Negative
Changshan County	CS437	Outpatient and Emergency	Male	34	Throat swab	Non-national ILI surveillance sentinel hospital	Negative	Negative	Negative	Negative	Negative	Negative	Negative	Negative	Negative	Negative	Negative	Negative	Negative	Negative	Negative	Negative	Negative	Negative	Negative	Negative	Negative	Negative	Negative	Negative	Negative	Negative
Changshan County	CS438	Outpatient and Emergency	Male	17	Throat swab	Non-national ILI surveillance sentinel hospital	Negative	Negative	Negative	Negative	Negative	Negative	Negative	Negative	Negative	Negative	Negative	Negative	Negative	Negative	Negative	Negative	Negative	Negative	Negative	Negative	Negative	Negative	Negative	Negative	Negative	Negative
Changshan County	CS439	Outpatient and Emergency	Female	14	Throat swab	Non-national ILI surveillance sentinel hospital	Negative	Negative	Negative	Negative	Negative	Negative	Negative	Negative	Negative	Negative	Negative	Negative	Negative	Negative	Negative	Negative	Negative	Negative	Negative	Negative	Negative	Negative	Negative	Negative	Negative	Negative

## Sheet: Kaihua County
Collection District/County	Sample ID	Patient Source	Sex	Age(years)	Specimen Type	Specimen Source	RSV	RSV-A	RSV-B	ADV	RV	HPIV	HPIV1	HPIV2	HPIV3	HPIV4	HMPV	EV	HBoV	SARS-CoV-2	HCOV	OC43	229E	HKU1	NL63	FluA	FluB	H1N1	H3N2	MP	CP	SP
Kaihua County	KH1	Outpatient and Emergency	Female	6	Throat swab	Non-national ILI surveillance sentinel hospital	Negative	Negative	Negative	Negative	Negative	Negative	Negative	Negative	Negative	Negative	Negative	Negative	Negative	Negative	Negative	Negative	Negative	Negative	Negative	Positive	Negative	Negative	Positive	Negative	Negative	Negative
Kaihua County	KH2	Outpatient and Emergency	Male	10	Throat swab	Non-national ILI surveillance sentinel hospital	Negative	Negative	Negative	Negative	Negative	Negative	Negative	Negative	Negative	Negative	Negative	Negative	Negative	Negative	Negative	Negative	Negative	Negative	Negative	Negative	Negative	Negative	Negative	Negative	Negative	Negative
Kaihua County	KH3	Outpatient and Emergency	Female	11	Throat swab	Non-national ILI surveillance sentinel hospital	Negative	Negative	Negative	Negative	Negative	Negative	Negative	Negative	Negative	Negative	Negative	Negative	Negative	Negative	Negative	Negative	Negative	Negative	Negative	Positive	Negative	Negative	Positive	Negative	Negative	Negative
Kaihua County	KH4	Inpatient	Female	8	Throat swab	Non-national ILI surveillance sentinel hospital	Negative	Negative	Negative	Negative	Negative	Negative	Negative	Negative	Negative	Negative	Negative	Negative	Negative	Negative	Negative	Negative	Negative	Negative	Negative	Negative	Negative	Negative	Negative	Negative	Negative	Negative
Kaihua County	KH5	Inpatient	Male	4	Throat swab	Non-national ILI surveillance sentinel hospital	Negative	Negative	Negative	Negative	Negative	Negative	Negative	Negative	Negative	Negative	Negative	Negative	Negative	Negative	Negative	Negative	Negative	Negative	Negative	Positive	Negative	Negative	Positive	Negative	Negative	Positive
Kaihua County	KH6	Inpatient	Male	6	Throat swab	Non-national ILI surveillance sentinel hospital	Negative	Negative	Negative	Negative	Negative	Negative	Negative	Negative	Negative	Negative	Negative	Negative	Negative	Negative	Negative	Negative	Negative	Negative	Negative	Negative	Negative	Negative	Negative	Negative	Negative	Negative
Kaihua County	KH7	Inpatient	Male	3	Throat swab	Non-national ILI surveillance sentinel hospital	Negative	Negative	Negative	Negative	Negative	Negative	Negative	Negative	Negative	Negative	Negative	Negative	Negative	Negative	Negative	Positive	Negative	Negative	Negative	Negative	Negative	Negative	Negative	Negative	Negative	Negative
Kaihua County	KH8	Outpatient and Emergency	Male	1	Throat swab	Non-national ILI surveillance sentinel hospital	Negative	Negative	Negative	Negative	Negative	Negative	Negative	Negative	Negative	Negative	Negative	Negative	Negative	Negative	Negative	Negative	Negative	Negative	Negative	Positive	Negative	Negative	Positive	Negative	Negative	Positive
Kaihua County	KH9	Outpatient and Emergency	Female	3	Throat swab	Non-national ILI surveillance sentinel hospital	Negative	Negative	Negative	Negative	Negative	Negative	Negative	Negative	Negative	Negative	Positive	Negative	Negative	Negative	Negative	Negative	Negative	Negative	Negative	Negative	Negative	Negative	Negative	Negative	Negative	Negative
Kaihua County	KH10	Outpatient and Emergency	Female	3	Throat swab	Non-national ILI surveillance sentinel hospital	Negative	Negative	Negative	Negative	Negative	Negative	Negative	Negative	Negative	Negative	Positive	Negative	Negative	Negative	Negative	Negative	Negative	Negative	Negative	Negative	Negative	Negative	Negative	Negative	Negative	Negative
Kaihua County	KH11	Outpatient and Emergency	Female	23	Throat swab	Non-national ILI surveillance sentinel hospital	Negative	Negative	Negative	Negative	Negative	Negative	Negative	Negative	Negative	Negative	Negative	Negative	Negative	Negative	Negative	Negative	Negative	Negative	Negative	Positive	Negative	Negative	Positive	Negative	Negative	Negative
Kaihua County	KH12	Outpatient and Emergency	Female	14	Throat swab	Non-national ILI surveillance sentinel hospital	Negative	Negative	Negative	Negative	Negative	Negative	Negative	Negative	Negative	Negative	Negative	Negative	Negative	Negative	Negative	Negative	Negative	Negative	Negative	Positive	Negative	Negative	Positive	Negative	Negative	Positive
Kaihua County	KH13	Inpatient	Male	14	Throat swab	Non-national ILI surveillance sentinel hospital	Negative	Negative	Negative	Negative	Negative	Negative	Negative	Negative	Negative	Negative	Negative	Negative	Negative	Negative	Negative	Negative	Negative	Negative	Negative	Positive	Negative	Negative	Positive	Negative	Negative	Negative
Kaihua County	KH14	Outpatient and Emergency	Male	23	Throat swab	Non-national ILI surveillance sentinel hospital	Negative	Negative	Negative	Negative	Negative	Negative	Negative	Negative	Negative	Negative	Negative	Negative	Negative	Negative	Negative	Negative	Negative	Negative	Negative	Positive	Negative	Negative	Positive	Negative	Negative	Negative
Kaihua County	KH15	Outpatient and Emergency	Male	70	Throat swab	Non-national ILI surveillance sentinel hospital	Negative	Negative	Negative	Negative	Negative	Negative	Negative	Negative	Negative	Negative	Negative	Negative	Negative	Negative	Negative	Negative	Negative	Negative	Negative	Negative	Negative	Negative	Negative	Negative	Negative	Negative
Kaihua County	KH16	Outpatient and Emergency	Male	6	Throat swab	Non-national ILI surveillance sentinel hospital	Negative	Negative	Negative	Negative	Negative	Negative	Negative	Negative	Negative	Negative	Negative	Negative	Negative	Negative	Negative	Negative	Negative	Negative	Negative	Positive	Negative	Negative	Positive	Negative	Negative	Positive
Kaihua County	KH17	Outpatient and Emergency	Female	11	Throat swab	Non-national ILI surveillance sentinel hospital	Negative	Negative	Negative	Negative	Negative	Negative	Negative	Negative	Negative	Negative	Negative	Negative	Negative	Negative	Negative	Negative	Negative	Negative	Negative	Positive	Negative	Negative	Positive	Negative	Negative	Negative
Kaihua County	KH18	Outpatient and Emergency	Female	13	Throat swab	Non-national ILI surveillance sentinel hospital	Negative	Negative	Negative	Negative	Negative	Negative	Negative	Negative	Negative	Negative	Negative	Negative	Negative	Negative	Negative	Negative	Negative	Negative	Negative	Positive	Negative	Negative	Positive	Negative	Negative	Positive
Kaihua County	KH19	Inpatient	Female	12	Throat swab	Non-national ILI surveillance sentinel hospital	Negative	Negative	Negative	Negative	Negative	Negative	Negative	Negative	Negative	Negative	Negative	Negative	Negative	Negative	Negative	Negative	Negative	Negative	Negative	Positive	Negative	Negative	Positive	Negative	Negative	Positive
Kaihua County	KH20	Inpatient	Male	9	Throat swab	Non-national ILI surveillance sentinel hospital	Negative	Negative	Negative	Negative	Negative	Negative	Negative	Negative	Negative	Negative	Negative	Negative	Negative	Negative	Negative	Negative	Negative	Negative	Negative	Positive	Negative	Negative	Positive	Negative	Negative	Positive
Kaihua County	KH21	Inpatient	Male	4	Throat swab	Non-national ILI surveillance sentinel hospital	Negative	Negative	Negative	Negative	Negative	Negative	Negative	Negative	Negative	Negative	Negative	Negative	Negative	Negative	Negative	Negative	Negative	Negative	Negative	Negative	Negative	Negative	Negative	Positive	Negative	Positive
Kaihua County	KH22	Inpatient	Male	13	Throat swab	Non-national ILI surveillance sentinel hospital	Negative	Negative	Negative	Negative	Negative	Negative	Negative	Negative	Negative	Negative	Negative	Negative	Negative	Negative	Negative	Negative	Negative	Negative	Negative	Negative	Negative	Negative	Negative	Negative	Negative	Negative
Kaihua County	KH23	Outpatient and Emergency	Female	5	Throat swab	Non-national ILI surveillance sentinel hospital	Negative	Negative	Negative	Negative	Negative	Negative	Negative	Negative	Negative	Negative	Negative	Negative	Negative	Negative	Negative	Negative	Negative	Negative	Negative	Negative	Negative	Negative	Negative	Negative	Negative	Positive
Kaihua County	KH24	Outpatient and Emergency	Male	12	Throat swab	Non-national ILI surveillance sentinel hospital	Negative	Negative	Negative	Negative	Negative	Negative	Negative	Negative	Negative	Negative	Negative	Negative	Negative	Negative	Negative	Negative	Negative	Negative	Negative	Positive	Negative	Negative	Positive	Negative	Negative	Positive
Kaihua County	KH25	Outpatient and Emergency	Female	4	Throat swab	Non-national ILI surveillance sentinel hospital	Negative	Negative	Negative	Negative	Negative	Negative	Negative	Negative	Negative	Negative	Negative	Negative	Negative	Negative	Negative	Negative	Negative	Negative	Negative	Negative	Negative	Negative	Negative	Negative	Negative	Negative
Kaihua County	KH26	Outpatient and Emergency	Male	16	Throat swab	Non-national ILI surveillance sentinel hospital	Negative	Negative	Negative	Negative	Negative	Negative	Negative	Negative	Negative	Negative	Negative	Negative	Negative	Negative	Negative	Negative	Negative	Negative	Negative	Positive	Negative	Negative	Positive	Negative	Negative	Negative
Kaihua County	KH27	Outpatient and Emergency	Female	16	Throat swab	Non-national ILI surveillance sentinel hospital	Negative	Negative	Negative	Negative	Negative	Negative	Negative	Negative	Negative	Negative	Negative	Negative	Negative	Negative	Negative	Negative	Negative	Negative	Negative	Positive	Negative	Negative	Positive	Negative	Negative	Positive
Kaihua County	KH28	Inpatient	Male	16	Throat swab	Non-national ILI surveillance sentinel hospital	Negative	Negative	Negative	Negative	Negative	Negative	Negative	Negative	Negative	Negative	Negative	Negative	Negative	Negative	Negative	Negative	Negative	Negative	Negative	Positive	Negative	Negative	Positive	Negative	Negative	Positive
Kaihua County	KH29	Outpatient and Emergency	Female	15	Throat swab	Non-national ILI surveillance sentinel hospital	Negative	Negative	Negative	Negative	Negative	Negative	Negative	Negative	Negative	Negative	Negative	Negative	Negative	Negative	Negative	Negative	Negative	Negative	Negative	Positive	Negative	Negative	Positive	Negative	Negative	Negative
Kaihua County	KH30	Outpatient and Emergency	Female	49	Throat swab	Non-national ILI surveillance sentinel hospital	Negative	Negative	Negative	Negative	Negative	Negative	Negative	Negative	Negative	Negative	Negative	Negative	Negative	Negative	Negative	Negative	Negative	Negative	Negative	Positive	Negative	Negative	Positive	Negative	Negative	Negative
Kaihua County	KH31	Inpatient	Female	73	Bronchoalveolar lavage fluid	Non-national ILI surveillance sentinel hospital	Negative	Negative	Negative	Negative	Negative	Negative	Negative	Negative	Negative	Negative	Negative	Negative	Negative	Negative	Negative	Negative	Negative	Negative	Negative	Negative	Negative	Negative	Negative	Negative	Negative	Negative
Kaihua County	KH32	Outpatient and Emergency	Male	13	Throat swab	Non-national ILI surveillance sentinel hospital	Negative	Negative	Negative	Negative	Negative	Negative	Negative	Negative	Negative	Negative	Negative	Negative	Negative	Negative	Negative	Negative	Negative	Negative	Negative	Positive	Negative	Negative	Positive	Negative	Negative	Negative
Kaihua County	KH33	Outpatient and Emergency	Female	5	Throat swab	Non-national ILI surveillance sentinel hospital	Negative	Negative	Negative	Negative	Negative	Negative	Negative	Negative	Negative	Negative	Negative	Negative	Negative	Negative	Negative	Negative	Negative	Negative	Negative	Positive	Negative	Negative	Positive	Positive	Negative	Negative
Kaihua County	KH34	Outpatient and Emergency	Male	4	Throat swab	Non-national ILI surveillance sentinel hospital	Negative	Negative	Negative	Negative	Negative	Negative	Negative	Negative	Negative	Negative	Negative	Negative	Negative	Negative	Negative	Negative	Negative	Negative	Negative	Positive	Negative	Negative	Positive	Negative	Negative	Positive
Kaihua County	KH35	Inpatient	Female	5	Throat swab	Non-national ILI surveillance sentinel hospital	Negative	Negative	Negative	Negative	Negative	Negative	Negative	Negative	Negative	Negative	Negative	Negative	Negative	Negative	Negative	Negative	Negative	Negative	Negative	Negative	Negative	Negative	Negative	Positive	Negative	Positive
Kaihua County	KH36	Inpatient	Male	1	Throat swab	Non-national ILI surveillance sentinel hospital	Negative	Negative	Negative	Negative	Negative	Negative	Negative	Negative	Negative	Negative	Negative	Negative	Negative	Negative	Negative	Negative	Negative	Negative	Negative	Negative	Negative	Negative	Negative	Positive	Negative	Negative
Kaihua County	KH37	Inpatient	Male	5	Throat swab	Non-national ILI surveillance sentinel hospital	Negative	Negative	Negative	Negative	Negative	Negative	Negative	Negative	Negative	Negative	Negative	Negative	Negative	Negative	Negative	Negative	Negative	Negative	Negative	Negative	Negative	Negative	Negative	Positive	Negative	Positive
Kaihua County	KH38	Inpatient	Male	6	Throat swab	Non-national ILI surveillance sentinel hospital	Negative	Negative	Negative	Negative	Negative	Negative	Negative	Negative	Negative	Negative	Negative	Negative	Negative	Negative	Negative	Negative	Negative	Negative	Negative	Negative	Negative	Negative	Negative	Negative	Negative	Negative
Kaihua County	KH39	Outpatient and Emergency	Female	11	Throat swab	Non-national ILI surveillance sentinel hospital	Negative	Negative	Negative	Negative	Negative	Negative	Negative	Negative	Negative	Negative	Negative	Negative	Negative	Negative	Negative	Negative	Negative	Negative	Negative	Negative	Negative	Negative	Negative	Negative	Negative	Negative
Kaihua County	KH40	Outpatient and Emergency	Male	5	Throat swab	Non-national ILI surveillance sentinel hospital	Negative	Negative	Negative	Negative	Negative	Negative	Negative	Negative	Negative	Negative	Negative	Negative	Negative	Negative	Negative	Negative	Negative	Negative	Negative	Positive	Negative	Negative	Positive	Positive	Negative	Negative
Kaihua County	KH41	Outpatient and Emergency	Male	10	Throat swab	Non-national ILI surveillance sentinel hospital	Negative	Negative	Negative	Negative	Negative	Negative	Negative	Negative	Negative	Negative	Negative	Negative	Negative	Negative	Negative	Negative	Negative	Negative	Negative	Positive	Negative	Negative	Positive	Negative	Negative	Negative
Kaihua County	KH42	Outpatient and Emergency	Female	14	Throat swab	Non-national ILI surveillance sentinel hospital	Negative	Negative	Negative	Negative	Negative	Negative	Negative	Negative	Negative	Negative	Negative	Negative	Negative	Negative	Negative	Negative	Negative	Negative	Negative	Positive	Negative	Negative	Positive	Negative	Negative	Negative
Kaihua County	KH43	Outpatient and Emergency	Male	27	Throat swab	Non-national ILI surveillance sentinel hospital	Negative	Negative	Negative	Negative	Negative	Negative	Negative	Negative	Negative	Negative	Negative	Negative	Negative	Negative	Negative	Negative	Negative	Negative	Negative	Negative	Negative	Negative	Negative	Negative	Negative	Negative
Kaihua County	KH44	Outpatient and Emergency	Female	29	Throat swab	Non-national ILI surveillance sentinel hospital	Negative	Negative	Negative	Negative	Negative	Negative	Negative	Negative	Negative	Negative	Negative	Negative	Negative	Negative	Negative	Negative	Negative	Negative	Negative	Positive	Negative	Negative	Positive	Negative	Negative	Negative
Kaihua County	KH45	Outpatient and Emergency	Female	23	Throat swab	Non-national ILI surveillance sentinel hospital	Negative	Negative	Negative	Negative	Negative	Negative	Negative	Negative	Negative	Negative	Negative	Negative	Negative	Negative	Negative	Negative	Negative	Negative	Negative	Positive	Negative	Negative	Positive	Negative	Negative	Negative
Kaihua County	KH46	Inpatient	Male	77	Pleural fluid	Non-national ILI surveillance sentinel hospital	Negative	Negative	Negative	Negative	Negative	Negative	Negative	Negative	Negative	Negative	Negative	Negative	Negative	Negative	Negative	Negative	Negative	Negative	Negative	Negative	Negative	Negative	Negative	Negative	Negative	Negative
Kaihua County	KH47	Outpatient and Emergency	Female	8	Throat swab	Non-national ILI surveillance sentinel hospital	Negative	Negative	Negative	Negative	Negative	Negative	Negative	Negative	Negative	Negative	Negative	Negative	Negative	Negative	Negative	Negative	Negative	Negative	Negative	Negative	Negative	Negative	Negative	Negative	Negative	Negative
Kaihua County	KH48	Outpatient and Emergency	Male	7	Throat swab	Non-national ILI surveillance sentinel hospital	Negative	Negative	Negative	Negative	Negative	Negative	Negative	Negative	Negative	Negative	Negative	Negative	Negative	Negative	Negative	Negative	Negative	Negative	Negative	Positive	Negative	Negative	Positive	Negative	Negative	Positive
Kaihua County	KH49	Outpatient and Emergency	Male	4	Throat swab	Non-national ILI surveillance sentinel hospital	Negative	Negative	Negative	Negative	Negative	Negative	Negative	Negative	Negative	Negative	Negative	Negative	Negative	Negative	Negative	Negative	Negative	Negative	Negative	Positive	Negative	Negative	Positive	Negative	Negative	Positive
Kaihua County	KH50	Inpatient	Female	10	Throat swab	Non-national ILI surveillance sentinel hospital	Negative	Negative	Negative	Negative	Negative	Negative	Negative	Negative	Negative	Negative	Negative	Negative	Negative	Negative	Negative	Negative	Negative	Negative	Negative	Negative	Negative	Negative	Negative	Negative	Negative	Negative
Kaihua County	KH51	Inpatient	Female	5	Throat swab	Non-national ILI surveillance sentinel hospital	Negative	Negative	Negative	Negative	Negative	Negative	Negative	Negative	Negative	Negative	Negative	Negative	Negative	Negative	Negative	Negative	Negative	Negative	Negative	Positive	Negative	Negative	Positive	Negative	Negative	Negative
Kaihua County	KH52	Inpatient	Female	1	Throat swab	Non-national ILI surveillance sentinel hospital	Negative	Negative	Negative	Negative	Negative	Negative	Negative	Negative	Negative	Negative	Negative	Negative	Positive	Negative	Negative	Negative	Negative	Negative	Negative	Negative	Negative	Negative	Negative	Negative	Negative	Negative
Kaihua County	KH53	Inpatient	Male	7	Throat swab	Non-national ILI surveillance sentinel hospital	Negative	Negative	Negative	Negative	Negative	Negative	Negative	Negative	Negative	Negative	Negative	Positive	Negative	Negative	Negative	Negative	Negative	Negative	Negative	Negative	Negative	Negative	Negative	Negative	Negative	Negative
Kaihua County	KH54	Outpatient and Emergency	Male	6	Throat swab	Non-national ILI surveillance sentinel hospital	Negative	Negative	Negative	Negative	Negative	Negative	Negative	Negative	Negative	Negative	Negative	Negative	Negative	Negative	Negative	Negative	Negative	Negative	Negative	Positive	Negative	Negative	Positive	Negative	Negative	Negative
Kaihua County	KH55	Outpatient and Emergency	Female	10	Throat swab	Non-national ILI surveillance sentinel hospital	Negative	Negative	Negative	Negative	Negative	Negative	Negative	Negative	Negative	Negative	Negative	Negative	Negative	Negative	Negative	Negative	Negative	Negative	Negative	Positive	Negative	Negative	Positive	Negative	Negative	Negative
Kaihua County	KH56	Outpatient and Emergency	Female	12	Throat swab	Non-national ILI surveillance sentinel hospital	Negative	Negative	Negative	Negative	Negative	Negative	Negative	Negative	Negative	Negative	Negative	Negative	Negative	Negative	Negative	Negative	Negative	Negative	Negative	Negative	Negative	Negative	Negative	Negative	Negative	Negative
Kaihua County	KH57	Outpatient and Emergency	Male	29	Throat swab	Non-national ILI surveillance sentinel hospital	Negative	Negative	Negative	Negative	Negative	Negative	Negative	Negative	Negative	Negative	Negative	Negative	Negative	Negative	Negative	Negative	Negative	Negative	Negative	Negative	Negative	Negative	Negative	Negative	Negative	Negative
Kaihua County	KH58	Inpatient	Female	58	Throat swab	Non-national ILI surveillance sentinel hospital	Negative	Negative	Negative	Negative	Negative	Negative	Negative	Negative	Negative	Negative	Negative	Negative	Negative	Negative	Negative	Negative	Negative	Negative	Negative	Positive	Negative	Negative	Positive	Negative	Negative	Positive
Kaihua County	KH59	Outpatient and Emergency	Female	87	Throat swab	Non-national ILI surveillance sentinel hospital	Negative	Negative	Negative	Negative	Negative	Negative	Negative	Negative	Negative	Negative	Positive	Negative	Negative	Negative	Negative	Negative	Negative	Negative	Negative	Negative	Negative	Negative	Negative	Negative	Negative	Negative
Kaihua County	KH60	Outpatient and Emergency	Female	28	Throat swab	Non-national ILI surveillance sentinel hospital	Negative	Negative	Negative	Negative	Negative	Negative	Negative	Negative	Negative	Negative	Negative	Negative	Negative	Negative	Negative	Negative	Negative	Negative	Negative	Positive	Negative	Negative	Positive	Negative	Negative	Negative
Kaihua County	KH61	Outpatient and Emergency	Male	14	Throat swab	Non-national ILI surveillance sentinel hospital	Negative	Negative	Negative	Negative	Negative	Negative	Negative	Negative	Negative	Negative	Negative	Negative	Negative	Negative	Negative	Negative	Negative	Negative	Negative	Negative	Negative	Negative	Negative	Negative	Negative	Negative
Kaihua County	KH62	Inpatient	Male	68	Bronchoalveolar lavage fluid	Non-national ILI surveillance sentinel hospital	Negative	Negative	Negative	Negative	Negative	Negative	Negative	Negative	Negative	Negative	Negative	Negative	Negative	Negative	Negative	Negative	Negative	Negative	Negative	Negative	Negative	Negative	Negative	Negative	Negative	Negative
Kaihua County	KH63	Outpatient and Emergency	Male	6	Throat swab	Non-national ILI surveillance sentinel hospital	Negative	Negative	Negative	Negative	Negative	Negative	Negative	Negative	Negative	Negative	Negative	Negative	Negative	Negative	Negative	Negative	Negative	Negative	Negative	Positive	Negative	Negative	Positive	Negative	Negative	Negative
Kaihua County	KH64	Outpatient and Emergency	Male	5	Throat swab	Non-national ILI surveillance sentinel hospital	Negative	Negative	Negative	Negative	Negative	Negative	Negative	Negative	Negative	Negative	Negative	Negative	Negative	Negative	Negative	Negative	Negative	Negative	Negative	Negative	Negative	Negative	Negative	Negative	Negative	Positive
Kaihua County	KH65	Outpatient and Emergency	Female	5	Throat swab	Non-national ILI surveillance sentinel hospital	Negative	Negative	Negative	Negative	Negative	Negative	Negative	Negative	Negative	Negative	Negative	Negative	Negative	Negative	Negative	Negative	Negative	Negative	Negative	Positive	Negative	Negative	Positive	Negative	Negative	Negative
Kaihua County	KH66	Inpatient	Male	12	Throat swab	Non-national ILI surveillance sentinel hospital	Negative	Negative	Negative	Negative	Negative	Negative	Negative	Negative	Negative	Negative	Negative	Negative	Negative	Negative	Negative	Negative	Negative	Negative	Negative	Negative	Negative	Negative	Negative	Negative	Negative	Negative
Kaihua County	KH67	Inpatient	Male	6	Throat swab	Non-national ILI surveillance sentinel hospital	Negative	Negative	Negative	Negative	Negative	Negative	Negative	Negative	Negative	Negative	Negative	Negative	Negative	Negative	Negative	Negative	Negative	Negative	Negative	Negative	Negative	Negative	Negative	Positive	Negative	Negative
Kaihua County	KH68	Inpatient	Male	6	Throat swab	Non-national ILI surveillance sentinel hospital	Negative	Negative	Negative	Negative	Negative	Negative	Negative	Negative	Negative	Negative	Negative	Negative	Negative	Negative	Negative	Negative	Negative	Negative	Negative	Positive	Negative	Negative	Positive	Negative	Negative	Negative
Kaihua County	KH69	Inpatient	Female	19	Throat swab	Non-national ILI surveillance sentinel hospital	Negative	Negative	Negative	Negative	Negative	Negative	Negative	Negative	Negative	Negative	Positive	Negative	Negative	Negative	Negative	Negative	Negative	Negative	Negative	Negative	Negative	Negative	Negative	Negative	Negative	Negative
Kaihua County	KH70	Outpatient and Emergency	Male	6	Throat swab	Non-national ILI surveillance sentinel hospital	Negative	Negative	Negative	Negative	Negative	Negative	Negative	Negative	Negative	Negative	Negative	Negative	Negative	Negative	Negative	Negative	Negative	Negative	Negative	Positive	Negative	Negative	Positive	Negative	Negative	Negative
Kaihua County	KH71	Outpatient and Emergency	Male	15	Throat swab	Non-national ILI surveillance sentinel hospital	Negative	Negative	Negative	Negative	Negative	Negative	Negative	Negative	Negative	Negative	Negative	Negative	Negative	Negative	Negative	Negative	Negative	Negative	Negative	Positive	Negative	Negative	Positive	Negative	Negative	Negative
Kaihua County	KH72	Outpatient and Emergency	Male	5	Throat swab	Non-national ILI surveillance sentinel hospital	Negative	Negative	Negative	Negative	Negative	Negative	Negative	Negative	Negative	Negative	Negative	Negative	Negative	Negative	Negative	Negative	Negative	Negative	Negative	Negative	Negative	Negative	Negative	Negative	Negative	Negative
Kaihua County	KH73	Outpatient and Emergency	Male	16	Throat swab	Non-national ILI surveillance sentinel hospital	Negative	Negative	Negative	Negative	Negative	Negative	Negative	Negative	Negative	Negative	Negative	Negative	Negative	Negative	Negative	Negative	Negative	Negative	Negative	Negative	Negative	Negative	Negative	Negative	Negative	Negative
Kaihua County	KH74	Outpatient and Emergency	Female	31	Throat swab	Non-national ILI surveillance sentinel hospital	Negative	Negative	Negative	Negative	Negative	Negative	Negative	Negative	Negative	Negative	Positive	Negative	Negative	Negative	Negative	Negative	Negative	Negative	Negative	Positive	Negative	Negative	Positive	Negative	Negative	Negative
Kaihua County	KH75	Outpatient and Emergency	Male	32	Throat swab	Non-national ILI surveillance sentinel hospital	Negative	Negative	Negative	Negative	Negative	Negative	Negative	Negative	Negative	Negative	Negative	Negative	Negative	Negative	Negative	Negative	Negative	Negative	Negative	Negative	Negative	Negative	Negative	Negative	Negative	Negative
Kaihua County	KH76	Outpatient and Emergency	Female	34	Throat swab	Non-national ILI surveillance sentinel hospital	Negative	Negative	Negative	Negative	Negative	Negative	Negative	Negative	Negative	Negative	Negative	Negative	Negative	Negative	Negative	Negative	Negative	Negative	Negative	Negative	Negative	Negative	Negative	Negative	Negative	Negative
Kaihua County	KH77	Inpatient	Male	15	Throat swab	Non-national ILI surveillance sentinel hospital	Negative	Negative	Negative	Negative	Negative	Negative	Negative	Negative	Negative	Negative	Negative	Negative	Negative	Negative	Negative	Negative	Negative	Negative	Negative	Negative	Negative	Negative	Negative	Negative	Negative	Positive
Kaihua County	KH78	Outpatient and Emergency	Male	9	Throat swab	Non-national ILI surveillance sentinel hospital	Negative	Negative	Negative	Negative	Negative	Negative	Negative	Negative	Negative	Negative	Negative	Negative	Negative	Negative	Negative	Negative	Negative	Negative	Negative	Positive	Negative	Negative	Positive	Negative	Negative	Negative
Kaihua County	KH79	Inpatient	Female	2	Throat swab	Non-national ILI surveillance sentinel hospital	Negative	Negative	Negative	Negative	Negative	Negative	Negative	Negative	Negative	Negative	Negative	Negative	Negative	Negative	Negative	Negative	Negative	Negative	Negative	Positive	Negative	Negative	Positive	Negative	Negative	Negative
Kaihua County	KH80	Outpatient and Emergency	Male	3	Throat swab	Non-national ILI surveillance sentinel hospital	Negative	Negative	Negative	Positive	Positive	Negative	Negative	Negative	Negative	Negative	Negative	Negative	Negative	Negative	Negative	Negative	Negative	Negative	Negative	Negative	Negative	Negative	Negative	Negative	Negative	Positive
Kaihua County	KH81	Inpatient	Male	12	Throat swab	Non-national ILI surveillance sentinel hospital	Negative	Negative	Negative	Negative	Negative	Positive	Negative	Negative	Negative	Positive	Negative	Negative	Negative	Negative	Negative	Negative	Negative	Negative	Negative	Negative	Negative	Negative	Negative	Negative	Negative	Negative
Kaihua County	KH82	Inpatient	Female	9	Throat swab	Non-national ILI surveillance sentinel hospital	Negative	Negative	Negative	Negative	Negative	Negative	Negative	Negative	Negative	Negative	Negative	Negative	Negative	Negative	Negative	Negative	Negative	Negative	Negative	Negative	Negative	Negative	Negative	Positive	Negative	Negative
Kaihua County	KH83	Inpatient	Male	12	Throat swab	Non-national ILI surveillance sentinel hospital	Negative	Negative	Negative	Negative	Negative	Negative	Negative	Negative	Negative	Negative	Positive	Negative	Negative	Negative	Negative	Negative	Negative	Negative	Negative	Negative	Negative	Negative	Negative	Negative	Negative	Negative
Kaihua County	KH84	Outpatient and Emergency	Male	10	Throat swab	Non-national ILI surveillance sentinel hospital	Negative	Negative	Negative	Negative	Negative	Negative	Negative	Negative	Negative	Negative	Negative	Negative	Negative	Negative	Negative	Negative	Negative	Negative	Negative	Positive	Negative	Negative	Positive	Negative	Negative	Negative
Kaihua County	KH85	Outpatient and Emergency	Male	8	Throat swab	Non-national ILI surveillance sentinel hospital	Negative	Negative	Negative	Negative	Negative	Negative	Negative	Negative	Negative	Negative	Positive	Negative	Negative	Negative	Negative	Negative	Negative	Negative	Negative	Negative	Negative	Negative	Negative	Positive	Negative	Positive
Kaihua County	KH86	Outpatient and Emergency	Female	6	Throat swab	Non-national ILI surveillance sentinel hospital	Negative	Negative	Negative	Negative	Negative	Negative	Negative	Negative	Negative	Negative	Positive	Negative	Negative	Negative	Negative	Negative	Negative	Negative	Negative	Negative	Negative	Negative	Negative	Negative	Negative	Positive
Kaihua County	KH87	Outpatient and Emergency	Female	9	Throat swab	Non-national ILI surveillance sentinel hospital	Negative	Negative	Negative	Negative	Negative	Negative	Negative	Negative	Negative	Negative	Negative	Negative	Negative	Negative	Negative	Negative	Negative	Negative	Negative	Negative	Negative	Negative	Negative	Negative	Negative	Negative
Kaihua County	KH88	Outpatient and Emergency	Male	70	Throat swab	Non-national ILI surveillance sentinel hospital	Negative	Negative	Negative	Negative	Negative	Negative	Negative	Negative	Negative	Negative	Negative	Negative	Negative	Negative	Negative	Negative	Negative	Negative	Negative	Positive	Negative	Negative	Positive	Negative	Negative	Negative
Kaihua County	KH89	Outpatient and Emergency	Female	36	Throat swab	Non-national ILI surveillance sentinel hospital	Negative	Negative	Negative	Negative	Negative	Negative	Negative	Negative	Negative	Negative	Negative	Negative	Negative	Negative	Negative	Negative	Negative	Negative	Negative	Negative	Negative	Negative	Negative	Negative	Negative	Negative
Kaihua County	KH90	Inpatient	Male	17	Throat swab	Non-national ILI surveillance sentinel hospital	Negative	Negative	Negative	Negative	Negative	Negative	Negative	Negative	Negative	Negative	Negative	Negative	Negative	Negative	Negative	Negative	Negative	Negative	Negative	Negative	Negative	Negative	Negative	Negative	Negative	Negative
Kaihua County	KH91	Outpatient and Emergency	Male	55	Throat swab	Non-national ILI surveillance sentinel hospital	Negative	Negative	Negative	Negative	Negative	Negative	Negative	Negative	Negative	Negative	Negative	Negative	Negative	Negative	Negative	Negative	Negative	Negative	Negative	Positive	Negative	Negative	Positive	Negative	Negative	Negative
Kaihua County	KH92	Outpatient and Emergency	Female	17	Throat swab	Non-national ILI surveillance sentinel hospital	Negative	Negative	Negative	Negative	Negative	Negative	Negative	Negative	Negative	Negative	Negative	Negative	Negative	Negative	Negative	Negative	Negative	Negative	Negative	Negative	Negative	Negative	Negative	Negative	Negative	Negative
Kaihua County	KH93	Outpatient and Emergency	Female	6	Throat swab	Non-national ILI surveillance sentinel hospital	Negative	Negative	Negative	Negative	Negative	Negative	Negative	Negative	Negative	Negative	Negative	Negative	Negative	Negative	Negative	Negative	Negative	Negative	Negative	Positive	Negative	Negative	Positive	Negative	Negative	Positive
Kaihua County	KH94	Outpatient and Emergency	Female	10	Throat swab	Non-national ILI surveillance sentinel hospital	Negative	Negative	Negative	Negative	Negative	Negative	Negative	Negative	Negative	Negative	Negative	Negative	Negative	Negative	Negative	Negative	Negative	Negative	Negative	Positive	Negative	Negative	Positive	Negative	Negative	Negative
Kaihua County	KH95	Outpatient and Emergency	Male	4	Throat swab	Non-national ILI surveillance sentinel hospital	Negative	Negative	Negative	Negative	Negative	Negative	Negative	Negative	Negative	Negative	Negative	Negative	Negative	Negative	Negative	Negative	Negative	Negative	Negative	Positive	Negative	Negative	Positive	Negative	Negative	Negative
Kaihua County	KH96	Inpatient	Female	12	Throat swab	Non-national ILI surveillance sentinel hospital	Negative	Negative	Negative	Negative	Negative	Negative	Negative	Negative	Negative	Negative	Negative	Negative	Negative	Negative	Negative	Negative	Negative	Negative	Negative	Negative	Negative	Negative	Negative	Negative	Negative	Negative
Kaihua County	KH97	Inpatient	Male	11	Throat swab	Non-national ILI surveillance sentinel hospital	Negative	Negative	Negative	Negative	Negative	Negative	Negative	Negative	Negative	Negative	Negative	Negative	Negative	Negative	Negative	Negative	Negative	Negative	Negative	Negative	Negative	Negative	Negative	Positive	Negative	Negative
Kaihua County	KH98	Inpatient	Male	5	Throat swab	Non-national ILI surveillance sentinel hospital	Negative	Negative	Negative	Negative	Negative	Negative	Negative	Negative	Negative	Negative	Negative	Negative	Negative	Negative	Negative	Negative	Negative	Negative	Negative	Negative	Negative	Negative	Negative	Positive	Negative	Negative
Kaihua County	KH99	Inpatient	Female	4	Throat swab	Non-national ILI surveillance sentinel hospital	Negative	Negative	Negative	Negative	Negative	Negative	Negative	Negative	Negative	Negative	Negative	Negative	Negative	Negative	Negative	Negative	Negative	Negative	Negative	Negative	Negative	Negative	Negative	Negative	Negative	Positive
Kaihua County	KH100	Outpatient and Emergency	Male	9	Throat swab	Non-national ILI surveillance sentinel hospital	Negative	Negative	Negative	Negative	Negative	Negative	Negative	Negative	Negative	Negative	Negative	Negative	Negative	Negative	Negative	Negative	Negative	Negative	Negative	Positive	Negative	Negative	Positive	Negative	Negative	Negative
Kaihua County	KH101	Outpatient and Emergency	Female	8	Throat swab	Non-national ILI surveillance sentinel hospital	Negative	Negative	Negative	Negative	Negative	Negative	Negative	Negative	Negative	Negative	Negative	Negative	Negative	Negative	Negative	Negative	Negative	Negative	Negative	Negative	Negative	Negative	Negative	Negative	Negative	Negative
Kaihua County	KH102	Outpatient and Emergency	Female	12	Throat swab	Non-national ILI surveillance sentinel hospital	Negative	Negative	Negative	Negative	Negative	Negative	Negative	Negative	Negative	Negative	Negative	Negative	Negative	Negative	Negative	Negative	Negative	Negative	Negative	Positive	Negative	Negative	Positive	Negative	Negative	Negative
Kaihua County	KH103	Outpatient and Emergency	Male	68	Throat swab	Non-national ILI surveillance sentinel hospital	Negative	Negative	Negative	Negative	Negative	Negative	Negative	Negative	Negative	Negative	Negative	Negative	Negative	Negative	Negative	Negative	Negative	Negative	Negative	Positive	Negative	Negative	Positive	Negative	Negative	Negative
Kaihua County	KH104	Outpatient and Emergency	Female	22	Throat swab	Non-national ILI surveillance sentinel hospital	Negative	Negative	Negative	Negative	Negative	Negative	Negative	Negative	Negative	Negative	Negative	Negative	Negative	Negative	Negative	Negative	Negative	Negative	Negative	Positive	Negative	Negative	Positive	Negative	Negative	Negative
Kaihua County	KH105	Outpatient and Emergency	Female	17	Throat swab	Non-national ILI surveillance sentinel hospital	Negative	Negative	Negative	Negative	Negative	Negative	Negative	Negative	Negative	Negative	Positive	Negative	Negative	Negative	Negative	Negative	Negative	Negative	Negative	Negative	Negative	Negative	Negative	Negative	Negative	Negative
Kaihua County	KH106	Outpatient and Emergency	Female	30	Throat swab	Non-national ILI surveillance sentinel hospital	Negative	Negative	Negative	Negative	Negative	Negative	Negative	Negative	Negative	Negative	Negative	Negative	Negative	Negative	Negative	Negative	Negative	Negative	Negative	Positive	Negative	Negative	Positive	Negative	Negative	Negative
Kaihua County	KH107	Inpatient	Female	24	Throat swab	Non-national ILI surveillance sentinel hospital	Negative	Negative	Negative	Negative	Negative	Negative	Negative	Negative	Negative	Negative	Negative	Negative	Negative	Negative	Negative	Negative	Negative	Negative	Negative	Negative	Negative	Negative	Negative	Negative	Negative	Negative
Kaihua County	KH108	Outpatient and Emergency	Female	9	Throat swab	Non-national ILI surveillance sentinel hospital	Negative	Negative	Negative	Negative	Negative	Negative	Negative	Negative	Negative	Negative	Negative	Negative	Negative	Negative	Negative	Negative	Negative	Negative	Negative	Negative	Positive	Negative	Negative	Negative	Negative	Negative
Kaihua County	KH109	Outpatient and Emergency	Male	7	Throat swab	Non-national ILI surveillance sentinel hospital	Negative	Negative	Negative	Negative	Negative	Negative	Negative	Negative	Negative	Negative	Negative	Negative	Negative	Negative	Negative	Negative	Negative	Negative	Negative	Negative	Positive	Negative	Negative	Negative	Negative	Positive
Kaihua County	KH110	Outpatient and Emergency	Male	6	Throat swab	Non-national ILI surveillance sentinel hospital	Negative	Negative	Negative	Negative	Negative	Negative	Negative	Negative	Negative	Negative	Negative	Negative	Negative	Negative	Negative	Negative	Negative	Negative	Negative	Negative	Negative	Negative	Negative	Negative	Negative	Negative
Kaihua County	KH111	Outpatient and Emergency	Male	8	Throat swab	Non-national ILI surveillance sentinel hospital	Negative	Negative	Negative	Negative	Negative	Negative	Negative	Negative	Negative	Negative	Negative	Negative	Negative	Negative	Negative	Negative	Negative	Negative	Negative	Negative	Negative	Negative	Negative	Negative	Negative	Negative
Kaihua County	KH112	Outpatient and Emergency	Female	9	Throat swab	Non-national ILI surveillance sentinel hospital	Negative	Negative	Negative	Negative	Negative	Negative	Negative	Negative	Negative	Negative	Negative	Negative	Negative	Negative	Negative	Negative	Negative	Negative	Negative	Negative	Positive	Negative	Negative	Negative	Negative	Positive
Kaihua County	KH113	Outpatient and Emergency	Male	6	Throat swab	Non-national ILI surveillance sentinel hospital	Negative	Negative	Negative	Negative	Negative	Negative	Negative	Negative	Negative	Negative	Negative	Negative	Negative	Negative	Negative	Negative	Negative	Negative	Negative	Negative	Negative	Negative	Negative	Negative	Negative	Negative
Kaihua County	KH114	Inpatient	Male	12	Throat swab	Non-national ILI surveillance sentinel hospital	Negative	Negative	Negative	Negative	Negative	Negative	Negative	Negative	Negative	Negative	Negative	Negative	Negative	Negative	Negative	Negative	Negative	Negative	Negative	Negative	Negative	Negative	Negative	Negative	Negative	Negative
Kaihua County	KH115	Inpatient	Female	13	Throat swab	Non-national ILI surveillance sentinel hospital	Negative	Negative	Negative	Negative	Negative	Negative	Negative	Negative	Negative	Negative	Negative	Negative	Negative	Negative	Negative	Negative	Negative	Negative	Negative	Positive	Negative	Negative	Positive	Positive	Negative	Positive
Kaihua County	KH116	Inpatient	Female	8	Throat swab	Non-national ILI surveillance sentinel hospital	Negative	Negative	Negative	Negative	Negative	Negative	Negative	Negative	Negative	Negative	Negative	Negative	Negative	Negative	Negative	Negative	Negative	Negative	Negative	Negative	Negative	Negative	Negative	Positive	Negative	Positive
Kaihua County	KH117	Inpatient	Male	10	Throat swab	Non-national ILI surveillance sentinel hospital	Negative	Negative	Negative	Negative	Negative	Negative	Negative	Negative	Negative	Negative	Negative	Negative	Negative	Negative	Negative	Negative	Negative	Negative	Negative	Positive	Negative	Negative	Positive	Positive	Negative	Negative
Kaihua County	KH118	Outpatient and Emergency	Male	61	Throat swab	Non-national ILI surveillance sentinel hospital	Negative	Negative	Negative	Negative	Negative	Negative	Negative	Negative	Negative	Negative	Negative	Negative	Negative	Negative	Negative	Negative	Negative	Negative	Negative	Negative	Negative	Negative	Negative	Negative	Negative	Negative
Kaihua County	KH119	Outpatient and Emergency	Female	18	Throat swab	Non-national ILI surveillance sentinel hospital	Negative	Negative	Negative	Negative	Negative	Negative	Negative	Negative	Negative	Negative	Negative	Negative	Negative	Negative	Negative	Negative	Negative	Negative	Negative	Positive	Negative	Negative	Positive	Negative	Negative	Negative
Kaihua County	KH120	Outpatient and Emergency	Female	58	Throat swab	Non-national ILI surveillance sentinel hospital	Negative	Negative	Negative	Negative	Negative	Negative	Negative	Negative	Negative	Negative	Negative	Negative	Negative	Negative	Negative	Negative	Negative	Negative	Negative	Positive	Negative	Positive	Negative	Negative	Negative	Negative
Kaihua County	KH121	Outpatient and Emergency	Female	62	Throat swab	Non-national ILI surveillance sentinel hospital	Negative	Negative	Negative	Negative	Negative	Negative	Negative	Negative	Negative	Negative	Negative	Negative	Negative	Negative	Negative	Negative	Negative	Negative	Negative	Negative	Negative	Negative	Negative	Negative	Positive	Negative
Kaihua County	KH122	Inpatient	Female	82	Throat swab	Non-national ILI surveillance sentinel hospital	Negative	Negative	Negative	Negative	Negative	Negative	Negative	Negative	Negative	Negative	Negative	Negative	Negative	Negative	Negative	Negative	Negative	Negative	Negative	Negative	Negative	Negative	Negative	Negative	Negative	Negative
Kaihua County	KH123	Inpatient	Male	9	Throat swab	Non-national ILI surveillance sentinel hospital	Negative	Negative	Negative	Negative	Positive	Negative	Negative	Negative	Negative	Negative	Negative	Negative	Negative	Negative	Negative	Negative	Negative	Negative	Negative	Negative	Negative	Negative	Negative	Negative	Negative	Negative
Kaihua County	KH124	Inpatient	Male	5	Throat swab	Non-national ILI surveillance sentinel hospital	Negative	Negative	Negative	Negative	Negative	Negative	Negative	Negative	Negative	Negative	Positive	Negative	Negative	Negative	Negative	Negative	Negative	Negative	Negative	Negative	Negative	Negative	Negative	Negative	Negative	Negative
Kaihua County	KH125	Inpatient	Male	5	Throat swab	Non-national ILI surveillance sentinel hospital	Negative	Negative	Negative	Positive	Negative	Negative	Negative	Negative	Negative	Negative	Negative	Negative	Negative	Negative	Negative	Negative	Negative	Negative	Negative	Negative	Negative	Negative	Negative	Negative	Negative	Negative
Kaihua County	KH126	Inpatient	Female	9	Throat swab	Non-national ILI surveillance sentinel hospital	Negative	Negative	Negative	Positive	Negative	Negative	Negative	Negative	Negative	Negative	Negative	Negative	Negative	Negative	Negative	Negative	Negative	Negative	Negative	Negative	Negative	Negative	Negative	Negative	Negative	Negative
Kaihua County	KH127	Outpatient and Emergency	Female	14	Throat swab	Non-national ILI surveillance sentinel hospital	Negative	Negative	Negative	Negative	Negative	Negative	Negative	Negative	Negative	Negative	Negative	Negative	Negative	Negative	Negative	Negative	Negative	Negative	Negative	Positive	Negative	Negative	Positive	Negative	Negative	Negative
Kaihua County	KH128	Outpatient and Emergency	Male	7	Throat swab	Non-national ILI surveillance sentinel hospital	Negative	Negative	Negative	Negative	Positive	Negative	Negative	Negative	Negative	Negative	Negative	Negative	Negative	Negative	Negative	Negative	Negative	Negative	Negative	Positive	Negative	Negative	Positive	Negative	Negative	Positive
Kaihua County	KH129	Outpatient and Emergency	Male	10	Throat swab	Non-national ILI surveillance sentinel hospital	Negative	Negative	Negative	Negative	Negative	Negative	Negative	Negative	Negative	Negative	Negative	Negative	Negative	Negative	Negative	Negative	Negative	Negative	Negative	Negative	Negative	Negative	Negative	Negative	Negative	Negative
Kaihua County	KH130	Outpatient and Emergency	Male	11	Throat swab	Non-national ILI surveillance sentinel hospital	Negative	Negative	Negative	Negative	Negative	Negative	Negative	Negative	Negative	Negative	Negative	Negative	Negative	Negative	Negative	Negative	Negative	Negative	Negative	Negative	Positive	Negative	Negative	Positive	Negative	Negative
Kaihua County	KH131	Outpatient and Emergency	Female	5	Throat swab	Non-national ILI surveillance sentinel hospital	Negative	Negative	Negative	Negative	Negative	Negative	Negative	Negative	Negative	Negative	Negative	Negative	Negative	Negative	Negative	Negative	Negative	Negative	Negative	Negative	Positive	Negative	Negative	Negative	Negative	Negative
Kaihua County	KH132	Outpatient and Emergency	Male	12	Throat swab	Non-national ILI surveillance sentinel hospital	Negative	Negative	Negative	Negative	Negative	Negative	Negative	Negative	Negative	Negative	Negative	Negative	Negative	Negative	Negative	Negative	Negative	Negative	Negative	Negative	Negative	Negative	Negative	Negative	Negative	Negative
Kaihua County	KH133	Outpatient and Emergency	Male	45	Throat swab	Non-national ILI surveillance sentinel hospital	Negative	Negative	Negative	Negative	Negative	Negative	Negative	Negative	Negative	Negative	Negative	Negative	Negative	Negative	Negative	Negative	Negative	Negative	Negative	Negative	Positive	Negative	Negative	Negative	Negative	Negative
Kaihua County	KH134	Outpatient and Emergency	Female	65	Throat swab	Non-national ILI surveillance sentinel hospital	Negative	Negative	Negative	Negative	Negative	Negative	Negative	Negative	Negative	Negative	Negative	Negative	Negative	Negative	Negative	Negative	Negative	Negative	Negative	Negative	Positive	Negative	Negative	Negative	Negative	Negative
Kaihua County	KH135	Inpatient	Male	64	Throat swab	Non-national ILI surveillance sentinel hospital	Negative	Negative	Negative	Negative	Negative	Negative	Negative	Negative	Negative	Negative	Negative	Negative	Negative	Negative	Negative	Negative	Negative	Negative	Negative	Negative	Negative	Negative	Negative	Negative	Negative	Negative
Kaihua County	KH136	Outpatient and Emergency	Female	72	Throat swab	Non-national ILI surveillance sentinel hospital	Negative	Negative	Negative	Negative	Negative	Negative	Negative	Negative	Negative	Negative	Negative	Negative	Negative	Negative	Negative	Negative	Negative	Negative	Negative	Negative	Negative	Negative	Negative	Negative	Negative	Negative
Kaihua County	KH137	Outpatient and Emergency	Female	60	Throat swab	Non-national ILI surveillance sentinel hospital	Negative	Negative	Negative	Negative	Negative	Negative	Negative	Negative	Negative	Negative	Negative	Negative	Negative	Negative	Negative	Negative	Negative	Negative	Negative	Positive	Negative	Negative	Positive	Negative	Negative	Negative
Kaihua County	KH138	Inpatient	Male	82.737	Pleural fluid	Non-national ILI surveillance sentinel hospital	Negative	Negative	Negative	Negative	Negative	Negative	Negative	Negative	Negative	Negative	Negative	Negative	Negative	Negative	Negative	Negative	Negative	Negative	Negative	Negative	Negative	Negative	Negative	Negative	Negative	Negative
Kaihua County	KH139	Outpatient and Emergency	Female	8.19452	Throat swab	Non-national ILI surveillance sentinel hospital	Negative	Negative	Negative	Negative	Negative	Negative	Negative	Negative	Negative	Negative	Negative	Negative	Negative	Negative	Negative	Negative	Negative	Negative	Negative	Negative	Positive	Negative	Negative	Negative	Negative	Negative
Kaihua County	KH140	Outpatient and Emergency	Female	5.23836	Throat swab	Non-national ILI surveillance sentinel hospital	Negative	Negative	Negative	Negative	Negative	Negative	Negative	Negative	Negative	Negative	Negative	Negative	Negative	Negative	Negative	Negative	Negative	Negative	Negative	Negative	Positive	Negative	Negative	Negative	Negative	Negative
Kaihua County	KH141	Outpatient and Emergency	Female	1.12055	Throat swab	Non-national ILI surveillance sentinel hospital	Negative	Negative	Negative	Negative	Negative	Negative	Negative	Negative	Negative	Negative	Negative	Negative	Negative	Negative	Negative	Negative	Negative	Negative	Negative	Negative	Positive	Negative	Negative	Negative	Negative	Negative
Kaihua County	KH142	Outpatient and Emergency	Male	4.03836	Throat swab	Non-national ILI surveillance sentinel hospital	Negative	Negative	Negative	Negative	Negative	Negative	Negative	Negative	Negative	Negative	Positive	Negative	Negative	Negative	Negative	Negative	Negative	Negative	Negative	Negative	Negative	Negative	Negative	Negative	Negative	Negative
Kaihua County	KH143	Outpatient and Emergency	Female	1.0137	Throat swab	Non-national ILI surveillance sentinel hospital	Negative	Negative	Negative	Negative	Negative	Negative	Negative	Negative	Negative	Negative	Negative	Negative	Negative	Negative	Negative	Negative	Negative	Negative	Negative	Negative	Positive	Negative	Negative	Negative	Negative	Negative
Kaihua County	KH144	Outpatient and Emergency	Male	7.34521	Throat swab	Non-national ILI surveillance sentinel hospital	Negative	Negative	Negative	Negative	Negative	Negative	Negative	Negative	Negative	Negative	Negative	Negative	Negative	Negative	Negative	Negative	Negative	Negative	Negative	Negative	Positive	Negative	Negative	Negative	Negative	Negative
Kaihua County	KH145	Inpatient	Male	13.8685	Throat swab	Non-national ILI surveillance sentinel hospital	Negative	Negative	Negative	Negative	Negative	Negative	Negative	Negative	Negative	Negative	Negative	Negative	Negative	Negative	Negative	Negative	Negative	Negative	Negative	Negative	Positive	Negative	Negative	Negative	Negative	Negative
Kaihua County	KH146	Inpatient	Female	5.40274	Throat swab	Non-national ILI surveillance sentinel hospital	Negative	Negative	Negative	Negative	Negative	Negative	Negative	Negative	Negative	Negative	Negative	Negative	Negative	Negative	Negative	Negative	Negative	Negative	Negative	Negative	Negative	Negative	Negative	Negative	Negative	Negative
Kaihua County	KH147	Inpatient	Male	6.23562	Throat swab	Non-national ILI surveillance sentinel hospital	Negative	Negative	Negative	Negative	Negative	Negative	Negative	Negative	Negative	Negative	Negative	Negative	Negative	Negative	Negative	Negative	Negative	Negative	Negative	Negative	Negative	Negative	Negative	Negative	Negative	Negative
Kaihua County	KH148	Inpatient	Male	4.16164	Throat swab	Non-national ILI surveillance sentinel hospital	Negative	Negative	Negative	Negative	Negative	Negative	Negative	Negative	Negative	Negative	Negative	Negative	Negative	Negative	Negative	Negative	Negative	Negative	Negative	Negative	Negative	Negative	Negative	Negative	Negative	Positive
Kaihua County	KH149	Outpatient and Emergency	Female	47.2575	Throat swab	Non-national ILI surveillance sentinel hospital	Negative	Negative	Negative	Negative	Negative	Negative	Negative	Negative	Negative	Negative	Negative	Negative	Negative	Negative	Negative	Negative	Negative	Negative	Negative	Negative	Negative	Negative	Negative	Negative	Negative	Positive
Kaihua County	KH150	Outpatient and Emergency	Male	77.8959	Throat swab	Non-national ILI surveillance sentinel hospital	Negative	Negative	Negative	Negative	Negative	Negative	Negative	Negative	Negative	Negative	Negative	Negative	Negative	Negative	Negative	Negative	Negative	Negative	Negative	Negative	Negative	Negative	Negative	Negative	Negative	Negative
Kaihua County	KH151	Outpatient and Emergency	Female	75.6164	Throat swab	Non-national ILI surveillance sentinel hospital	Negative	Negative	Negative	Negative	Negative	Negative	Negative	Negative	Negative	Negative	Negative	Negative	Negative	Negative	Negative	Negative	Negative	Negative	Negative	Negative	Negative	Negative	Negative	Negative	Negative	Negative
Kaihua County	KH152	Inpatient	Female	56.2575	Throat swab	Non-national ILI surveillance sentinel hospital	Negative	Negative	Negative	Negative	Negative	Negative	Negative	Negative	Negative	Negative	Negative	Negative	Negative	Negative	Negative	Negative	Negative	Negative	Negative	Negative	Negative	Negative	Negative	Negative	Negative	Negative
Kaihua County	KH153	Outpatient and Emergency	Female	70.7452	Throat swab	Non-national ILI surveillance sentinel hospital	Negative	Negative	Negative	Negative	Negative	Negative	Negative	Negative	Negative	Negative	Negative	Negative	Negative	Negative	Negative	Negative	Negative	Negative	Negative	Negative	Negative	Negative	Negative	Negative	Negative	Negative
Kaihua County	KH154	Outpatient and Emergency	Male	11	Throat swab	Non-national ILI surveillance sentinel hospital	Negative	Negative	Negative	Negative	Negative	Negative	Negative	Negative	Negative	Negative	Negative	Negative	Negative	Negative	Negative	Negative	Negative	Negative	Negative	Negative	Negative	Negative	Negative	Negative	Negative	Negative
Kaihua County	KH155	Outpatient and Emergency	Female	4	Throat swab	Non-national ILI surveillance sentinel hospital	Negative	Negative	Negative	Negative	Negative	Negative	Negative	Negative	Negative	Negative	Negative	Negative	Negative	Negative	Negative	Negative	Negative	Negative	Negative	Negative	Positive	Negative	Negative	Negative	Negative	Negative
Kaihua County	KH156	Outpatient and Emergency	Male	10	Throat swab	Non-national ILI surveillance sentinel hospital	Negative	Negative	Negative	Negative	Negative	Negative	Negative	Negative	Negative	Negative	Negative	Negative	Negative	Negative	Negative	Negative	Negative	Negative	Negative	Negative	Negative	Negative	Negative	Negative	Negative	Positive
Kaihua County	KH157	Outpatient and Emergency	Female	5	Throat swab	Non-national ILI surveillance sentinel hospital	Negative	Negative	Negative	Negative	Negative	Negative	Negative	Negative	Negative	Negative	Negative	Negative	Negative	Negative	Negative	Negative	Negative	Negative	Negative	Positive	Negative	Negative	Positive	Negative	Negative	Negative
Kaihua County	KH158	Outpatient and Emergency	Female	10	Throat swab	Non-national ILI surveillance sentinel hospital	Negative	Negative	Negative	Negative	Negative	Negative	Negative	Negative	Negative	Negative	Negative	Negative	Negative	Negative	Negative	Negative	Negative	Negative	Negative	Negative	Negative	Negative	Negative	Negative	Negative	Negative
Kaihua County	KH159	Outpatient and Emergency	Male	14	Throat swab	Non-national ILI surveillance sentinel hospital	Negative	Negative	Negative	Negative	Negative	Negative	Negative	Negative	Negative	Negative	Negative	Negative	Negative	Negative	Negative	Negative	Negative	Negative	Negative	Negative	Negative	Negative	Negative	Negative	Negative	Negative
Kaihua County	KH160	Inpatient	Male	10	Throat swab	Non-national ILI surveillance sentinel hospital	Negative	Negative	Negative	Negative	Negative	Negative	Negative	Negative	Negative	Negative	Negative	Negative	Negative	Negative	Negative	Negative	Negative	Negative	Negative	Negative	Negative	Negative	Negative	Negative	Negative	Negative
Kaihua County	KH161	Inpatient	Male	4	Throat swab	Non-national ILI surveillance sentinel hospital	Negative	Negative	Negative	Negative	Negative	Negative	Negative	Negative	Negative	Negative	Negative	Negative	Negative	Negative	Negative	Negative	Negative	Negative	Negative	Negative	Negative	Negative	Negative	Negative	Negative	Positive
Kaihua County	KH162	Inpatient	Female	0.9	Throat swab	Non-national ILI surveillance sentinel hospital	Negative	Negative	Negative	Negative	Negative	Negative	Negative	Negative	Negative	Negative	Negative	Negative	Negative	Negative	Negative	Negative	Negative	Negative	Negative	Negative	Negative	Negative	Negative	Negative	Negative	Negative
Kaihua County	KH163	Inpatient	Female	7	Throat swab	Non-national ILI surveillance sentinel hospital	Negative	Negative	Negative	Negative	Negative	Negative	Negative	Negative	Negative	Negative	Negative	Negative	Negative	Negative	Negative	Negative	Negative	Negative	Negative	Negative	Positive	Negative	Negative	Positive	Negative	Positive
Kaihua County	KH164	Outpatient and Emergency	Female	42	Throat swab	Non-national ILI surveillance sentinel hospital	Negative	Negative	Negative	Negative	Negative	Negative	Negative	Negative	Negative	Negative	Negative	Negative	Negative	Negative	Negative	Negative	Negative	Negative	Negative	Negative	Positive	Negative	Negative	Negative	Negative	Negative
Kaihua County	KH165	Outpatient and Emergency	Male	70	Throat swab	Non-national ILI surveillance sentinel hospital	Negative	Negative	Negative	Negative	Negative	Negative	Negative	Negative	Negative	Negative	Negative	Negative	Negative	Negative	Negative	Negative	Negative	Negative	Negative	Positive	Negative	Negative	Positive	Negative	Negative	Negative
Kaihua County	KH166	Outpatient and Emergency	Female	64	Throat swab	Non-national ILI surveillance sentinel hospital	Negative	Negative	Negative	Negative	Negative	Negative	Negative	Negative	Negative	Negative	Negative	Negative	Negative	Negative	Negative	Negative	Negative	Negative	Negative	Negative	Positive	Negative	Negative	Negative	Negative	Negative
Kaihua County	KH167	Outpatient and Emergency	Female	64	Throat swab	Non-national ILI surveillance sentinel hospital	Negative	Negative	Negative	Negative	Negative	Negative	Negative	Negative	Negative	Negative	Positive	Negative	Negative	Negative	Negative	Negative	Negative	Negative	Negative	Negative	Negative	Negative	Negative	Negative	Negative	Positive
Kaihua County	KH168	Inpatient	Male	45	Throat swab	Non-national ILI surveillance sentinel hospital	Negative	Negative	Negative	Negative	Negative	Negative	Negative	Negative	Negative	Negative	Negative	Negative	Negative	Negative	Negative	Negative	Negative	Negative	Negative	Negative	Negative	Negative	Negative	Negative	Negative	Positive
Kaihua County	KH169	Outpatient and Emergency	Female	5	Throat swab	Non-national ILI surveillance sentinel hospital	Negative	Negative	Negative	Negative	Negative	Negative	Negative	Negative	Negative	Negative	Negative	Negative	Negative	Negative	Negative	Negative	Negative	Negative	Negative	Negative	Positive	Negative	Negative	Negative	Negative	Negative
Kaihua County	KH170	Outpatient and Emergency	Male	11	Throat swab	Non-national ILI surveillance sentinel hospital	Negative	Negative	Negative	Negative	Negative	Negative	Negative	Negative	Negative	Negative	Negative	Negative	Negative	Negative	Negative	Negative	Negative	Negative	Negative	Negative	Negative	Negative	Negative	Negative	Negative	Negative
Kaihua County	KH171	Outpatient and Emergency	Male	6	Throat swab	Non-national ILI surveillance sentinel hospital	Negative	Negative	Negative	Negative	Negative	Negative	Negative	Negative	Negative	Negative	Negative	Negative	Negative	Negative	Negative	Negative	Negative	Negative	Negative	Negative	Positive	Negative	Negative	Negative	Negative	Negative
Kaihua County	KH172	Outpatient and Emergency	Male	3	Throat swab	Non-national ILI surveillance sentinel hospital	Negative	Negative	Negative	Negative	Negative	Negative	Negative	Negative	Negative	Negative	Negative	Negative	Negative	Negative	Negative	Negative	Negative	Negative	Negative	Negative	Negative	Negative	Negative	Negative	Negative	Negative
Kaihua County	KH173	Outpatient and Emergency	Male	14	Throat swab	Non-national ILI surveillance sentinel hospital	Negative	Negative	Negative	Negative	Negative	Negative	Negative	Negative	Negative	Negative	Negative	Negative	Negative	Negative	Negative	Negative	Negative	Negative	Negative	Negative	Positive	Negative	Negative	Negative	Negative	Negative
Kaihua County	KH174	Outpatient and Emergency	Male	10	Throat swab	Non-national ILI surveillance sentinel hospital	Negative	Negative	Negative	Negative	Negative	Negative	Negative	Negative	Negative	Negative	Negative	Negative	Negative	Negative	Negative	Negative	Negative	Negative	Negative	Negative	Negative	Negative	Negative	Negative	Negative	Negative
Kaihua County	KH175	Inpatient	Female	11	Throat swab	Non-national ILI surveillance sentinel hospital	Negative	Negative	Negative	Negative	Negative	Negative	Negative	Negative	Negative	Negative	Negative	Negative	Negative	Negative	Negative	Negative	Negative	Negative	Negative	Negative	Negative	Negative	Negative	Negative	Negative	Negative
Kaihua County	KH176	Inpatient	Male	3	Throat swab	Non-national ILI surveillance sentinel hospital	Negative	Negative	Negative	Negative	Negative	Negative	Negative	Negative	Negative	Negative	Negative	Negative	Negative	Negative	Negative	Negative	Negative	Negative	Negative	Negative	Negative	Negative	Negative	Negative	Negative	Negative
Kaihua County	KH177	Inpatient	Male	9	Throat swab	Non-national ILI surveillance sentinel hospital	Negative	Negative	Negative	Negative	Negative	Negative	Negative	Negative	Negative	Negative	Negative	Negative	Negative	Negative	Negative	Negative	Negative	Negative	Negative	Negative	Negative	Negative	Negative	Negative	Negative	Negative
Kaihua County	KH178	Inpatient	Male	4	Throat swab	Non-national ILI surveillance sentinel hospital	Positive	Negative	Positive	Negative	Negative	Positive	Negative	Negative	Positive	Negative	Negative	Negative	Negative	Negative	Negative	Negative	Negative	Negative	Negative	Negative	Negative	Negative	Negative	Negative	Negative	Negative
Kaihua County	KH179	Outpatient and Emergency	Male	67	Throat swab	Non-national ILI surveillance sentinel hospital	Negative	Negative	Negative	Negative	Negative	Negative	Negative	Negative	Negative	Negative	Negative	Negative	Negative	Negative	Negative	Negative	Negative	Negative	Negative	Negative	Positive	Negative	Negative	Negative	Negative	Negative
Kaihua County	KH180	Outpatient and Emergency	Male	67	Throat swab	Non-national ILI surveillance sentinel hospital	Negative	Negative	Negative	Negative	Negative	Negative	Negative	Negative	Negative	Negative	Positive	Negative	Negative	Negative	Negative	Negative	Negative	Negative	Negative	Negative	Negative	Negative	Negative	Negative	Negative	Negative
Kaihua County	KH181	Outpatient and Emergency	Female	72	Throat swab	Non-national ILI surveillance sentinel hospital	Negative	Negative	Negative	Negative	Negative	Negative	Negative	Negative	Negative	Negative	Negative	Negative	Negative	Negative	Negative	Negative	Negative	Negative	Negative	Negative	Negative	Negative	Negative	Negative	Negative	Negative
Kaihua County	KH182	Outpatient and Emergency	Female	23	Throat swab	Non-national ILI surveillance sentinel hospital	Negative	Negative	Negative	Negative	Negative	Negative	Negative	Negative	Negative	Negative	Negative	Negative	Negative	Negative	Negative	Negative	Negative	Negative	Negative	Negative	Negative	Negative	Negative	Negative	Negative	Negative
Kaihua County	KH183	Inpatient	Female	46	Throat swab	Non-national ILI surveillance sentinel hospital	Negative	Negative	Negative	Negative	Negative	Negative	Negative	Negative	Negative	Negative	Negative	Negative	Negative	Negative	Negative	Negative	Negative	Negative	Negative	Negative	Negative	Negative	Negative	Negative	Negative	Negative
Kaihua County	KH184	Inpatient	Male	94	Pleural fluid	Non-national ILI surveillance sentinel hospital	Negative	Negative	Negative	Negative	Negative	Negative	Negative	Negative	Negative	Negative	Negative	Negative	Negative	Negative	Negative	Negative	Negative	Negative	Negative	Negative	Negative	Negative	Negative	Negative	Negative	Negative
Kaihua County	KH185	Outpatient and Emergency	Male	3	Throat swab	Non-national ILI surveillance sentinel hospital	Negative	Negative	Negative	Negative	Negative	Negative	Negative	Negative	Negative	Negative	Negative	Negative	Negative	Negative	Negative	Negative	Negative	Negative	Negative	Negative	Negative	Negative	Negative	Negative	Negative	Positive
Kaihua County	KH186	Outpatient and Emergency	Female	4	Throat swab	Non-national ILI surveillance sentinel hospital	Negative	Negative	Negative	Negative	Negative	Negative	Negative	Negative	Negative	Negative	Negative	Negative	Negative	Negative	Negative	Negative	Negative	Negative	Negative	Negative	Negative	Negative	Negative	Negative	Negative	Positive
Kaihua County	KH187	Outpatient and Emergency	Female	1	Throat swab	Non-national ILI surveillance sentinel hospital	Negative	Negative	Negative	Negative	Negative	Negative	Negative	Negative	Negative	Negative	Negative	Negative	Negative	Negative	Negative	Negative	Negative	Negative	Negative	Negative	Positive	Negative	Negative	Negative	Negative	Negative
Kaihua County	KH188	Outpatient and Emergency	Male	1	Throat swab	Non-national ILI surveillance sentinel hospital	Negative	Negative	Negative	Negative	Negative	Negative	Negative	Negative	Negative	Negative	Negative	Negative	Negative	Negative	Negative	Negative	Negative	Negative	Negative	Negative	Positive	Negative	Negative	Negative	Negative	Negative
Kaihua County	KH189	Outpatient and Emergency	Male	8	Throat swab	Non-national ILI surveillance sentinel hospital	Negative	Negative	Negative	Negative	Negative	Negative	Negative	Negative	Negative	Negative	Negative	Negative	Negative	Negative	Negative	Negative	Negative	Negative	Negative	Negative	Negative	Negative	Negative	Negative	Negative	Negative
Kaihua County	KH190	Outpatient and Emergency	Female	7	Throat swab	Non-national ILI surveillance sentinel hospital	Negative	Negative	Negative	Negative	Negative	Negative	Negative	Negative	Negative	Negative	Negative	Positive	Negative	Negative	Negative	Negative	Negative	Negative	Negative	Negative	Negative	Negative	Negative	Negative	Negative	Negative
Kaihua County	KH191	Inpatient	Female	6	Throat swab	Non-national ILI surveillance sentinel hospital	Negative	Negative	Negative	Negative	Negative	Negative	Negative	Negative	Negative	Negative	Negative	Negative	Negative	Negative	Negative	Negative	Negative	Negative	Negative	Negative	Positive	Negative	Negative	Negative	Negative	Negative
Kaihua County	KH192	Inpatient	Male	1	Throat swab	Non-national ILI surveillance sentinel hospital	Negative	Negative	Negative	Negative	Negative	Negative	Negative	Negative	Negative	Negative	Negative	Negative	Negative	Negative	Negative	Negative	Negative	Negative	Negative	Negative	Positive	Negative	Negative	Negative	Negative	Negative
Kaihua County	KH193	Inpatient	Female	1	Throat swab	Non-national ILI surveillance sentinel hospital	Positive	Negative	Positive	Negative	Negative	Negative	Negative	Negative	Negative	Negative	Negative	Negative	Negative	Negative	Negative	Negative	Negative	Negative	Negative	Negative	Negative	Negative	Negative	Negative	Negative	Negative
Kaihua County	KH194	Inpatient	Male	1	Throat swab	Non-national ILI surveillance sentinel hospital	Negative	Negative	Negative	Negative	Negative	Negative	Negative	Negative	Negative	Negative	Negative	Negative	Negative	Negative	Negative	Negative	Negative	Negative	Negative	Positive	Negative	Negative	Positive	Negative	Negative	Negative
Kaihua County	KH195	Outpatient and Emergency	Male	64	Throat swab	Non-national ILI surveillance sentinel hospital	Negative	Negative	Negative	Negative	Negative	Negative	Negative	Negative	Negative	Negative	Negative	Negative	Negative	Negative	Negative	Negative	Negative	Negative	Negative	Negative	Positive	Negative	Negative	Negative	Negative	Positive
Kaihua County	KH196	Outpatient and Emergency	Male	35	Throat swab	Non-national ILI surveillance sentinel hospital	Negative	Negative	Negative	Negative	Negative	Negative	Negative	Negative	Negative	Negative	Negative	Negative	Negative	Negative	Negative	Negative	Negative	Negative	Negative	Negative	Positive	Negative	Negative	Negative	Negative	Negative
Kaihua County	KH197	Outpatient and Emergency	Male	33	Throat swab	Non-national ILI surveillance sentinel hospital	Negative	Negative	Negative	Negative	Negative	Negative	Negative	Negative	Negative	Negative	Negative	Negative	Negative	Negative	Negative	Negative	Negative	Negative	Negative	Negative	Positive	Negative	Negative	Negative	Negative	Negative
Kaihua County	KH198	Outpatient and Emergency	Male	62	Throat swab	Non-national ILI surveillance sentinel hospital	Negative	Negative	Negative	Negative	Negative	Negative	Negative	Negative	Negative	Negative	Negative	Negative	Negative	Negative	Negative	Negative	Negative	Negative	Negative	Negative	Negative	Negative	Negative	Negative	Negative	Negative
Kaihua County	KH199	Outpatient and Emergency	Female	7	Throat swab	Non-national ILI surveillance sentinel hospital	Negative	Negative	Negative	Negative	Negative	Negative	Negative	Negative	Negative	Negative	Negative	Negative	Negative	Negative	Negative	Negative	Negative	Negative	Negative	Negative	Negative	Negative	Negative	Negative	Negative	Negative
Kaihua County	KH200	Outpatient and Emergency	Male	8	Throat swab	Non-national ILI surveillance sentinel hospital	Negative	Negative	Negative	Negative	Negative	Negative	Negative	Negative	Negative	Negative	Negative	Negative	Negative	Negative	Negative	Negative	Negative	Negative	Negative	Negative	Negative	Negative	Negative	Negative	Negative	Negative
Kaihua County	KH201	Outpatient and Emergency	Female	10	Throat swab	Non-national ILI surveillance sentinel hospital	Negative	Negative	Negative	Negative	Negative	Negative	Negative	Negative	Negative	Negative	Negative	Negative	Negative	Negative	Negative	Negative	Negative	Negative	Negative	Negative	Positive	Negative	Negative	Negative	Negative	Positive
Kaihua County	KH202	Outpatient and Emergency	Male	8	Throat swab	Non-national ILI surveillance sentinel hospital	Negative	Negative	Negative	Negative	Negative	Negative	Negative	Negative	Negative	Negative	Negative	Negative	Negative	Negative	Negative	Negative	Negative	Negative	Negative	Negative	Positive	Negative	Negative	Negative	Negative	Negative
Kaihua County	KH203	Outpatient and Emergency	Female	4	Throat swab	Non-national ILI surveillance sentinel hospital	Negative	Negative	Negative	Negative	Negative	Negative	Negative	Negative	Negative	Negative	Negative	Negative	Negative	Negative	Negative	Negative	Negative	Negative	Negative	Negative	Positive	Negative	Negative	Negative	Negative	Negative
Kaihua County	KH204	Outpatient and Emergency	Male	7	Throat swab	Non-national ILI surveillance sentinel hospital	Negative	Negative	Negative	Negative	Negative	Negative	Negative	Negative	Negative	Negative	Negative	Negative	Negative	Negative	Negative	Negative	Negative	Negative	Negative	Negative	Positive	Negative	Negative	Positive	Negative	Negative
Kaihua County	KH205	Inpatient	Female	12	Throat swab	Non-national ILI surveillance sentinel hospital	Negative	Negative	Negative	Negative	Negative	Negative	Negative	Negative	Negative	Negative	Negative	Negative	Negative	Negative	Negative	Negative	Negative	Negative	Negative	Negative	Negative	Negative	Negative	Negative	Negative	Negative
Kaihua County	KH206	Inpatient	Female	12	Throat swab	Non-national ILI surveillance sentinel hospital	Negative	Negative	Negative	Negative	Negative	Negative	Negative	Negative	Negative	Negative	Negative	Negative	Negative	Negative	Negative	Negative	Negative	Negative	Negative	Negative	Positive	Negative	Negative	Negative	Negative	Positive
Kaihua County	KH207	Inpatient	Male	1	Throat swab	Non-national ILI surveillance sentinel hospital	Negative	Negative	Negative	Negative	Negative	Negative	Negative	Negative	Negative	Negative	Negative	Negative	Negative	Positive	Negative	Negative	Negative	Negative	Negative	Negative	Negative	Negative	Negative	Negative	Negative	Positive
Kaihua County	KH208	Inpatient	Male	8	Throat swab	Non-national ILI surveillance sentinel hospital	Negative	Negative	Negative	Negative	Negative	Negative	Negative	Negative	Negative	Negative	Negative	Negative	Negative	Negative	Negative	Negative	Negative	Negative	Negative	Negative	Negative	Negative	Negative	Positive	Negative	Negative
Kaihua County	KH209	Outpatient and Emergency	Male	51	Throat swab	Non-national ILI surveillance sentinel hospital	Negative	Negative	Negative	Negative	Negative	Negative	Negative	Negative	Negative	Negative	Negative	Negative	Negative	Negative	Negative	Negative	Negative	Negative	Negative	Negative	Positive	Negative	Negative	Negative	Negative	Negative
Kaihua County	KH210	Outpatient and Emergency	Male	54	Throat swab	Non-national ILI surveillance sentinel hospital	Negative	Negative	Negative	Negative	Negative	Negative	Negative	Negative	Negative	Negative	Negative	Negative	Negative	Negative	Negative	Negative	Negative	Negative	Negative	Negative	Positive	Negative	Negative	Negative	Negative	Negative
Kaihua County	KH211	Outpatient and Emergency	Female	66	Throat swab	Non-national ILI surveillance sentinel hospital	Negative	Negative	Negative	Negative	Negative	Negative	Negative	Negative	Negative	Negative	Negative	Negative	Negative	Negative	Negative	Negative	Negative	Negative	Negative	Negative	Positive	Negative	Negative	Negative	Negative	Negative
Kaihua County	KH212	Outpatient and Emergency	Female	18	Throat swab	Non-national ILI surveillance sentinel hospital	Negative	Negative	Negative	Negative	Negative	Negative	Negative	Negative	Negative	Negative	Negative	Negative	Negative	Negative	Negative	Negative	Negative	Negative	Negative	Negative	Negative	Negative	Negative	Negative	Negative	Negative
Kaihua County	KH213	Outpatient and Emergency	Male	80	Throat swab	Non-national ILI surveillance sentinel hospital	Negative	Negative	Negative	Negative	Negative	Negative	Negative	Negative	Negative	Negative	Negative	Negative	Negative	Negative	Negative	Negative	Negative	Negative	Negative	Negative	Negative	Negative	Negative	Negative	Negative	Positive
Kaihua County	KH214	Outpatient and Emergency	Female	0.5	Throat swab	Non-national ILI surveillance sentinel hospital	Negative	Negative	Negative	Negative	Negative	Negative	Negative	Negative	Negative	Negative	Negative	Negative	Negative	Positive	Negative	Negative	Negative	Negative	Negative	Negative	Negative	Negative	Negative	Negative	Negative	Negative
Kaihua County	KH215	Outpatient and Emergency	Male	3	Throat swab	Non-national ILI surveillance sentinel hospital	Negative	Negative	Negative	Negative	Negative	Negative	Negative	Negative	Negative	Negative	Positive	Negative	Negative	Negative	Negative	Negative	Negative	Negative	Negative	Negative	Negative	Negative	Negative	Negative	Negative	Negative
Kaihua County	KH216	Outpatient and Emergency	Female	6	Throat swab	Non-national ILI surveillance sentinel hospital	Negative	Negative	Negative	Negative	Negative	Negative	Negative	Negative	Negative	Negative	Negative	Negative	Negative	Negative	Positive	Positive	Negative	Negative	Negative	Negative	Negative	Negative	Negative	Negative	Negative	Negative
Kaihua County	KH217	Outpatient and Emergency	Male	3	Throat swab	Non-national ILI surveillance sentinel hospital	Negative	Negative	Negative	Negative	Negative	Negative	Negative	Negative	Negative	Negative	Negative	Negative	Negative	Negative	Negative	Negative	Negative	Negative	Negative	Negative	Negative	Negative	Negative	Negative	Negative	Negative
Kaihua County	KH218	Outpatient and Emergency	Female	12	Throat swab	Non-national ILI surveillance sentinel hospital	Negative	Negative	Negative	Negative	Negative	Negative	Negative	Negative	Negative	Negative	Negative	Negative	Negative	Negative	Negative	Negative	Negative	Negative	Negative	Negative	Negative	Negative	Negative	Negative	Negative	Positive
Kaihua County	KH219	Outpatient and Emergency	Male	6	Throat swab	Non-national ILI surveillance sentinel hospital	Negative	Negative	Negative	Positive	Negative	Negative	Negative	Negative	Negative	Negative	Negative	Negative	Negative	Negative	Negative	Negative	Negative	Negative	Negative	Negative	Negative	Negative	Negative	Negative	Negative	Negative
Kaihua County	KH220	Inpatient	Male	11	Throat swab	Non-national ILI surveillance sentinel hospital	Negative	Negative	Negative	Negative	Negative	Negative	Negative	Negative	Negative	Negative	Negative	Negative	Negative	Negative	Negative	Negative	Negative	Negative	Negative	Negative	Negative	Negative	Negative	Negative	Negative	Negative
Kaihua County	KH221	Inpatient	Male	1	Throat swab	Non-national ILI surveillance sentinel hospital	Negative	Negative	Negative	Negative	Negative	Negative	Negative	Negative	Negative	Negative	Positive	Negative	Negative	Negative	Negative	Negative	Negative	Negative	Negative	Negative	Negative	Negative	Negative	Negative	Negative	Positive
Kaihua County	KH222	Inpatient	Female	3	Throat swab	Non-national ILI surveillance sentinel hospital	Negative	Negative	Negative	Negative	Negative	Negative	Negative	Negative	Negative	Negative	Negative	Negative	Negative	Negative	Negative	Negative	Negative	Negative	Negative	Negative	Negative	Negative	Negative	Negative	Negative	Negative
Kaihua County	KH223	Inpatient	Female	0.9	Throat swab	Non-national ILI surveillance sentinel hospital	Negative	Negative	Negative	Negative	Negative	Negative	Negative	Negative	Negative	Negative	Negative	Negative	Negative	Negative	Negative	Negative	Negative	Negative	Negative	Negative	Negative	Negative	Negative	Negative	Negative	Positive
Kaihua County	KH224	Outpatient and Emergency	Female	90	Throat swab	Non-national ILI surveillance sentinel hospital	Negative	Negative	Negative	Negative	Negative	Negative	Negative	Negative	Negative	Negative	Negative	Negative	Negative	Negative	Negative	Negative	Negative	Negative	Negative	Negative	Negative	Negative	Negative	Negative	Negative	Negative
Kaihua County	KH225	Outpatient and Emergency	Female	69	Throat swab	Non-national ILI surveillance sentinel hospital	Negative	Negative	Negative	Negative	Positive	Negative	Negative	Negative	Negative	Negative	Negative	Negative	Negative	Negative	Negative	Negative	Negative	Negative	Negative	Negative	Negative	Negative	Negative	Negative	Negative	Positive
Kaihua County	KH226	Outpatient and Emergency	Male	86	Throat swab	Non-national ILI surveillance sentinel hospital	Negative	Negative	Negative	Negative	Negative	Negative	Negative	Negative	Negative	Negative	Negative	Negative	Negative	Positive	Negative	Negative	Negative	Negative	Negative	Negative	Negative	Negative	Negative	Negative	Negative	Negative
Kaihua County	KH227	Outpatient and Emergency	Female	59	Throat swab	Non-national ILI surveillance sentinel hospital	Negative	Negative	Negative	Negative	Negative	Negative	Negative	Negative	Negative	Negative	Negative	Negative	Negative	Negative	Negative	Negative	Negative	Negative	Negative	Negative	Positive	Negative	Negative	Negative	Negative	Negative
Kaihua County	KH228	Inpatient	Male	54	Throat swab	Non-national ILI surveillance sentinel hospital	Negative	Negative	Negative	Positive	Negative	Negative	Negative	Negative	Negative	Negative	Negative	Negative	Negative	Negative	Negative	Negative	Negative	Negative	Negative	Negative	Negative	Negative	Negative	Negative	Negative	Positive
Kaihua County	KH229	Inpatient	Female	40	Pleural fluid	Non-national ILI surveillance sentinel hospital	Negative	Negative	Negative	Negative	Negative	Negative	Negative	Negative	Negative	Negative	Negative	Negative	Negative	Negative	Negative	Negative	Negative	Negative	Negative	Negative	Negative	Negative	Negative	Negative	Negative	Negative
Kaihua County	KH230	Outpatient and Emergency	Female	14	Throat swab	Non-national ILI surveillance sentinel hospital	Negative	Negative	Negative	Negative	Negative	Positive	Negative	Negative	Positive	Negative	Negative	Negative	Negative	Negative	Negative	Negative	Negative	Negative	Negative	Negative	Negative	Negative	Negative	Negative	Negative	Negative
Kaihua County	KH231	Outpatient and Emergency	Female	10	Throat swab	Non-national ILI surveillance sentinel hospital	Negative	Negative	Negative	Negative	Negative	Negative	Negative	Negative	Negative	Negative	Negative	Negative	Negative	Positive	Negative	Negative	Negative	Negative	Negative	Negative	Negative	Negative	Negative	Negative	Negative	Negative
Kaihua County	KH232	Outpatient and Emergency	Male	3	Throat swab	Non-national ILI surveillance sentinel hospital	Negative	Negative	Negative	Negative	Positive	Negative	Negative	Negative	Negative	Negative	Negative	Negative	Negative	Negative	Negative	Negative	Negative	Negative	Negative	Negative	Negative	Negative	Negative	Negative	Negative	Negative
Kaihua County	KH233	Outpatient and Emergency	Male	4	Throat swab	Non-national ILI surveillance sentinel hospital	Negative	Negative	Negative	Negative	Negative	Negative	Negative	Negative	Negative	Negative	Negative	Negative	Negative	Negative	Negative	Negative	Negative	Negative	Negative	Negative	Negative	Negative	Negative	Negative	Negative	Positive
Kaihua County	KH234	Outpatient and Emergency	Male	10	Throat swab	Non-national ILI surveillance sentinel hospital	Negative	Negative	Negative	Positive	Negative	Negative	Negative	Negative	Negative	Negative	Negative	Negative	Negative	Negative	Negative	Negative	Negative	Negative	Negative	Negative	Negative	Negative	Negative	Negative	Negative	Negative
Kaihua County	KH235	Outpatient and Emergency	Female	5	Throat swab	Non-national ILI surveillance sentinel hospital	Negative	Negative	Negative	Positive	Negative	Negative	Negative	Negative	Negative	Negative	Negative	Negative	Negative	Negative	Negative	Negative	Negative	Negative	Negative	Negative	Negative	Negative	Negative	Negative	Negative	Negative
Kaihua County	KH236	Inpatient	Male	13	Throat swab	Non-national ILI surveillance sentinel hospital	Negative	Negative	Negative	Negative	Negative	Negative	Negative	Negative	Negative	Negative	Negative	Negative	Negative	Negative	Negative	Negative	Negative	Negative	Negative	Negative	Negative	Negative	Negative	Negative	Negative	Negative
Kaihua County	KH237	Inpatient	Male	2	Throat swab	Non-national ILI surveillance sentinel hospital	Negative	Negative	Negative	Negative	Negative	Negative	Negative	Negative	Negative	Negative	Negative	Negative	Negative	Negative	Negative	Negative	Negative	Negative	Negative	Negative	Negative	Negative	Negative	Negative	Negative	Negative
Kaihua County	KH238	Inpatient	Female	2	Throat swab	Non-national ILI surveillance sentinel hospital	Negative	Negative	Negative	Positive	Negative	Negative	Negative	Negative	Negative	Negative	Negative	Negative	Negative	Negative	Negative	Negative	Negative	Negative	Negative	Negative	Negative	Negative	Negative	Positive	Negative	Negative
Kaihua County	KH239	Inpatient	Male	1	Throat swab	Non-national ILI surveillance sentinel hospital	Negative	Negative	Negative	Negative	Negative	Negative	Negative	Negative	Negative	Negative	Negative	Negative	Negative	Negative	Negative	Negative	Negative	Negative	Negative	Negative	Negative	Negative	Negative	Negative	Negative	Negative
Kaihua County	KH240	Outpatient and Emergency	Male	53	Throat swab	Non-national ILI surveillance sentinel hospital	Negative	Negative	Negative	Negative	Negative	Negative	Negative	Negative	Negative	Negative	Negative	Negative	Negative	Negative	Negative	Negative	Negative	Negative	Negative	Negative	Negative	Negative	Negative	Negative	Negative	Negative
Kaihua County	KH241	Outpatient and Emergency	Male	84	Throat swab	Non-national ILI surveillance sentinel hospital	Negative	Negative	Negative	Negative	Negative	Negative	Negative	Negative	Negative	Negative	Negative	Negative	Negative	Negative	Negative	Negative	Negative	Negative	Negative	Negative	Negative	Negative	Negative	Negative	Negative	Negative
Kaihua County	KH242	Inpatient	Female	81	Throat swab	Non-national ILI surveillance sentinel hospital	Negative	Negative	Negative	Negative	Negative	Negative	Negative	Negative	Negative	Negative	Negative	Negative	Negative	Negative	Negative	Negative	Negative	Negative	Negative	Negative	Negative	Negative	Negative	Negative	Negative	Negative
Kaihua County	KH243	Outpatient and Emergency	Female	16	Throat swab	Non-national ILI surveillance sentinel hospital	Negative	Negative	Negative	Negative	Negative	Negative	Negative	Negative	Negative	Negative	Negative	Negative	Negative	Positive	Negative	Negative	Negative	Negative	Negative	Negative	Negative	Negative	Negative	Negative	Negative	Negative
Kaihua County	KH244	Outpatient and Emergency	Female	62	Throat swab	Non-national ILI surveillance sentinel hospital	Negative	Negative	Negative	Negative	Negative	Negative	Negative	Negative	Negative	Negative	Negative	Negative	Negative	Negative	Negative	Negative	Negative	Negative	Negative	Negative	Negative	Negative	Negative	Negative	Negative	Positive
Kaihua County	KH245	Outpatient and Emergency	Female	11	Throat swab	Non-national ILI surveillance sentinel hospital	Negative	Negative	Negative	Negative	Negative	Negative	Negative	Negative	Negative	Negative	Negative	Negative	Negative	Positive	Negative	Negative	Negative	Negative	Negative	Negative	Negative	Negative	Negative	Negative	Negative	Negative
Kaihua County	KH246	Outpatient and Emergency	Female	7	Throat swab	Non-national ILI surveillance sentinel hospital	Negative	Negative	Negative	Negative	Negative	Negative	Negative	Negative	Negative	Negative	Negative	Negative	Negative	Positive	Negative	Negative	Negative	Negative	Negative	Negative	Negative	Negative	Negative	Negative	Negative	Negative
Kaihua County	KH247	Outpatient and Emergency	Male	10	Throat swab	Non-national ILI surveillance sentinel hospital	Negative	Negative	Negative	Negative	Negative	Negative	Negative	Negative	Negative	Negative	Negative	Negative	Negative	Negative	Negative	Negative	Negative	Negative	Negative	Negative	Negative	Negative	Negative	Negative	Negative	Negative
Kaihua County	KH248	Outpatient and Emergency	Male	4	Throat swab	Non-national ILI surveillance sentinel hospital	Negative	Negative	Negative	Negative	Negative	Negative	Negative	Negative	Negative	Negative	Negative	Negative	Negative	Negative	Negative	Negative	Negative	Negative	Negative	Negative	Negative	Negative	Negative	Negative	Negative	Negative
Kaihua County	KH249	Outpatient and Emergency	Female	7	Throat swab	Non-national ILI surveillance sentinel hospital	Positive	Negative	Positive	Negative	Negative	Negative	Negative	Negative	Negative	Negative	Positive	Negative	Negative	Negative	Negative	Negative	Negative	Negative	Negative	Negative	Negative	Negative	Negative	Negative	Negative	Negative
Kaihua County	KH250	Outpatient and Emergency	Female	5	Throat swab	Non-national ILI surveillance sentinel hospital	Positive	Negative	Positive	Negative	Negative	Negative	Negative	Negative	Negative	Negative	Negative	Negative	Negative	Negative	Negative	Negative	Negative	Negative	Negative	Negative	Negative	Negative	Negative	Negative	Negative	Negative
Kaihua County	KH251	Inpatient	Male	2	Throat swab	Non-national ILI surveillance sentinel hospital	Positive	Negative	Positive	Negative	Negative	Negative	Negative	Negative	Negative	Negative	Negative	Negative	Negative	Negative	Negative	Negative	Negative	Negative	Negative	Negative	Negative	Negative	Negative	Negative	Negative	Negative
Kaihua County	KH252	Inpatient	Male	1	Throat swab	Non-national ILI surveillance sentinel hospital	Negative	Negative	Negative	Negative	Negative	Negative	Negative	Negative	Negative	Negative	Positive	Negative	Negative	Negative	Negative	Negative	Negative	Negative	Negative	Negative	Negative	Negative	Negative	Negative	Negative	Negative
Kaihua County	KH253	Inpatient	Male	13	Throat swab	Non-national ILI surveillance sentinel hospital	Negative	Negative	Negative	Negative	Negative	Positive	Positive	Negative	Negative	Negative	Negative	Negative	Negative	Negative	Negative	Negative	Negative	Negative	Negative	Negative	Negative	Negative	Negative	Negative	Negative	Negative
Kaihua County	KH254	Inpatient	Female	7	Throat swab	Non-national ILI surveillance sentinel hospital	Negative	Negative	Negative	Negative	Negative	Negative	Negative	Negative	Negative	Negative	Negative	Negative	Negative	Negative	Negative	Negative	Negative	Negative	Negative	Negative	Negative	Negative	Negative	Negative	Negative	Negative
Kaihua County	KH255	Outpatient and Emergency	Male	74	Throat swab	Non-national ILI surveillance sentinel hospital	Negative	Negative	Negative	Negative	Negative	Negative	Negative	Negative	Negative	Negative	Negative	Negative	Negative	Positive	Negative	Negative	Negative	Negative	Negative	Negative	Negative	Negative	Negative	Negative	Negative	Negative
Kaihua County	KH256	Outpatient and Emergency	Male	16	Throat swab	Non-national ILI surveillance sentinel hospital	Negative	Negative	Negative	Negative	Negative	Negative	Negative	Negative	Negative	Negative	Negative	Negative	Negative	Negative	Negative	Negative	Negative	Negative	Negative	Negative	Negative	Negative	Negative	Negative	Negative	Negative
Kaihua County	KH257	Outpatient and Emergency	Female	39	Throat swab	Non-national ILI surveillance sentinel hospital	Negative	Negative	Negative	Negative	Negative	Negative	Negative	Negative	Negative	Negative	Negative	Negative	Negative	Positive	Negative	Negative	Negative	Negative	Negative	Negative	Negative	Negative	Negative	Negative	Negative	Negative
Kaihua County	KH258	Inpatient	Male	15	Throat swab	Non-national ILI surveillance sentinel hospital	Negative	Negative	Negative	Negative	Negative	Negative	Negative	Negative	Negative	Negative	Negative	Negative	Negative	Negative	Negative	Negative	Negative	Negative	Negative	Negative	Negative	Negative	Negative	Negative	Negative	Negative
Kaihua County	KH259	Outpatient and Emergency	Female	15	Throat swab	Non-national ILI surveillance sentinel hospital	Negative	Negative	Negative	Negative	Negative	Negative	Negative	Negative	Negative	Negative	Negative	Negative	Negative	Positive	Negative	Negative	Negative	Negative	Negative	Negative	Negative	Negative	Negative	Negative	Negative	Negative
Kaihua County	KH260	Outpatient and Emergency	Male	7	Throat swab	Non-national ILI surveillance sentinel hospital	Positive	Negative	Positive	Negative	Negative	Negative	Negative	Negative	Negative	Negative	Negative	Negative	Negative	Negative	Negative	Negative	Negative	Negative	Negative	Negative	Negative	Negative	Negative	Negative	Negative	Positive
Kaihua County	KH261	Outpatient and Emergency	Male	10	Throat swab	Non-national ILI surveillance sentinel hospital	Negative	Negative	Negative	Positive	Negative	Negative	Negative	Negative	Negative	Negative	Negative	Negative	Negative	Negative	Negative	Negative	Negative	Negative	Negative	Negative	Negative	Negative	Negative	Negative	Negative	Negative
Kaihua County	KH262	Outpatient and Emergency	Female	6	Throat swab	Non-national ILI surveillance sentinel hospital	Negative	Negative	Negative	Negative	Negative	Negative	Negative	Negative	Negative	Negative	Negative	Negative	Negative	Negative	Negative	Negative	Negative	Negative	Negative	Negative	Positive	Negative	Negative	Negative	Negative	Negative
Kaihua County	KH263	Outpatient and Emergency	Male	8	Throat swab	Non-national ILI surveillance sentinel hospital	Negative	Negative	Negative	Negative	Negative	Negative	Negative	Negative	Negative	Negative	Negative	Negative	Negative	Positive	Negative	Negative	Negative	Negative	Negative	Negative	Negative	Negative	Negative	Negative	Negative	Negative
Kaihua County	KH264	Outpatient and Emergency	Female	2	Throat swab	Non-national ILI surveillance sentinel hospital	Negative	Negative	Negative	Negative	Negative	Positive	Negative	Negative	Positive	Negative	Negative	Negative	Negative	Negative	Negative	Negative	Negative	Negative	Negative	Negative	Negative	Negative	Negative	Negative	Negative	Negative
Kaihua County	KH265	Outpatient and Emergency	Male	9	Throat swab	Non-national ILI surveillance sentinel hospital	Negative	Negative	Negative	Positive	Negative	Negative	Negative	Negative	Negative	Negative	Negative	Negative	Negative	Negative	Negative	Negative	Negative	Negative	Negative	Negative	Negative	Negative	Negative	Negative	Negative	Positive
Kaihua County	KH266	Inpatient	Male	7	Throat swab	Non-national ILI surveillance sentinel hospital	Negative	Negative	Negative	Negative	Negative	Negative	Negative	Negative	Negative	Negative	Negative	Negative	Negative	Negative	Negative	Negative	Negative	Negative	Negative	Positive	Negative	Negative	Positive	Negative	Negative	Negative
Kaihua County	KH267	Inpatient	Male	5	Throat swab	Non-national ILI surveillance sentinel hospital	Positive	Negative	Positive	Negative	Negative	Positive	Negative	Negative	Positive	Negative	Negative	Negative	Negative	Negative	Negative	Negative	Negative	Negative	Negative	Negative	Negative	Negative	Negative	Negative	Negative	Negative
Kaihua County	KH268	Inpatient	Female	6	Throat swab	Non-national ILI surveillance sentinel hospital	Positive	Negative	Positive	Negative	Negative	Negative	Negative	Negative	Negative	Negative	Negative	Negative	Negative	Negative	Negative	Negative	Negative	Negative	Negative	Negative	Negative	Negative	Negative	Negative	Negative	Positive
Kaihua County	KH269	Inpatient	Female	6	Throat swab	Non-national ILI surveillance sentinel hospital	Negative	Negative	Negative	Positive	Negative	Negative	Negative	Negative	Negative	Negative	Negative	Negative	Negative	Negative	Negative	Negative	Negative	Negative	Negative	Negative	Negative	Negative	Negative	Negative	Negative	Negative
Kaihua County	KH270	Outpatient and Emergency	Female	70	Throat swab	Non-national ILI surveillance sentinel hospital	Negative	Negative	Negative	Negative	Negative	Negative	Negative	Negative	Negative	Negative	Negative	Negative	Negative	Negative	Negative	Negative	Negative	Negative	Negative	Negative	Negative	Negative	Negative	Negative	Negative	Negative
Kaihua County	KH271	Outpatient and Emergency	Female	64	Throat swab	Non-national ILI surveillance sentinel hospital	Positive	Negative	Positive	Negative	Negative	Negative	Negative	Negative	Negative	Negative	Negative	Negative	Negative	Negative	Negative	Negative	Negative	Negative	Negative	Negative	Negative	Negative	Negative	Negative	Negative	Negative
Kaihua County	KH272	Outpatient and Emergency	Female	61	Throat swab	Non-national ILI surveillance sentinel hospital	Negative	Negative	Negative	Negative	Negative	Negative	Negative	Negative	Negative	Negative	Negative	Negative	Negative	Negative	Negative	Negative	Negative	Negative	Negative	Negative	Negative	Negative	Negative	Negative	Negative	Negative
Kaihua County	KH273	Outpatient and Emergency	Male	38	Throat swab	Non-national ILI surveillance sentinel hospital	Negative	Negative	Negative	Negative	Negative	Negative	Negative	Negative	Negative	Negative	Negative	Negative	Negative	Positive	Negative	Negative	Negative	Negative	Negative	Negative	Negative	Negative	Negative	Negative	Negative	Negative
Kaihua County	KH274	Inpatient	Female	91	Throat swab	Non-national ILI surveillance sentinel hospital	Negative	Negative	Negative	Negative	Negative	Negative	Negative	Negative	Negative	Negative	Negative	Negative	Negative	Positive	Negative	Negative	Negative	Negative	Negative	Negative	Negative	Negative	Negative	Negative	Negative	Negative
Kaihua County	KH275	Outpatient and Emergency	Male	5	Throat swab	Non-national ILI surveillance sentinel hospital	Positive	Negative	Positive	Negative	Negative	Negative	Negative	Negative	Negative	Negative	Negative	Negative	Negative	Negative	Negative	Negative	Negative	Negative	Negative	Negative	Negative	Negative	Negative	Negative	Negative	Negative
Kaihua County	KH276	Outpatient and Emergency	Female	5	Throat swab	Non-national ILI surveillance sentinel hospital	Positive	Negative	Positive	Negative	Negative	Negative	Negative	Negative	Negative	Negative	Negative	Negative	Negative	Negative	Negative	Negative	Negative	Negative	Negative	Negative	Negative	Negative	Negative	Negative	Negative	Negative
Kaihua County	KH277	Outpatient and Emergency	Male	6	Throat swab	Non-national ILI surveillance sentinel hospital	Negative	Negative	Negative	Negative	Negative	Negative	Negative	Negative	Negative	Negative	Negative	Negative	Negative	Negative	Negative	Negative	Negative	Negative	Negative	Negative	Positive	Negative	Negative	Negative	Negative	Negative
Kaihua County	KH278	Outpatient and Emergency	Male	9	Throat swab	Non-national ILI surveillance sentinel hospital	Negative	Negative	Negative	Positive	Negative	Negative	Negative	Negative	Negative	Negative	Negative	Negative	Negative	Negative	Negative	Negative	Negative	Negative	Negative	Negative	Negative	Negative	Negative	Negative	Negative	Negative
Kaihua County	KH279	Outpatient and Emergency	Male	5	Throat swab	Non-national ILI surveillance sentinel hospital	Negative	Negative	Negative	Negative	Negative	Negative	Negative	Negative	Negative	Negative	Negative	Positive	Negative	Negative	Negative	Negative	Negative	Negative	Negative	Negative	Negative	Negative	Negative	Negative	Negative	Negative
Kaihua County	KH280	Outpatient and Emergency	Male	5	Throat swab	Non-national ILI surveillance sentinel hospital	Negative	Negative	Negative	Negative	Negative	Negative	Negative	Negative	Negative	Negative	Negative	Negative	Negative	Negative	Negative	Negative	Negative	Negative	Negative	Negative	Negative	Negative	Negative	Negative	Negative	Negative
Kaihua County	KH281	Inpatient	Female	7	Throat swab	Non-national ILI surveillance sentinel hospital	Negative	Negative	Negative	Positive	Negative	Negative	Negative	Negative	Negative	Negative	Negative	Negative	Negative	Negative	Negative	Negative	Negative	Negative	Negative	Negative	Negative	Negative	Negative	Negative	Negative	Negative
Kaihua County	KH282	Inpatient	Male	1	Throat swab	Non-national ILI surveillance sentinel hospital	Negative	Negative	Negative	Negative	Negative	Negative	Negative	Negative	Negative	Negative	Negative	Negative	Negative	Negative	Negative	Negative	Negative	Negative	Negative	Negative	Negative	Negative	Negative	Negative	Negative	Negative
Kaihua County	KH283	Inpatient	Female	0.5	Throat swab	Non-national ILI surveillance sentinel hospital	Negative	Negative	Negative	Negative	Negative	Negative	Negative	Negative	Negative	Negative	Negative	Negative	Negative	Positive	Negative	Negative	Negative	Negative	Negative	Negative	Negative	Negative	Negative	Negative	Negative	Negative
Kaihua County	KH284	Inpatient	Female	8	Throat swab	Non-national ILI surveillance sentinel hospital	Positive	Negative	Positive	Negative	Negative	Negative	Negative	Negative	Negative	Negative	Negative	Negative	Negative	Negative	Negative	Negative	Negative	Negative	Negative	Negative	Negative	Negative	Negative	Negative	Negative	Negative
Kaihua County	KH285	Outpatient and Emergency	Male	28	Throat swab	Non-national ILI surveillance sentinel hospital	Negative	Negative	Negative	Negative	Negative	Negative	Negative	Negative	Negative	Negative	Negative	Negative	Negative	Positive	Negative	Negative	Negative	Negative	Negative	Negative	Negative	Negative	Negative	Negative	Negative	Negative
Kaihua County	KH286	Outpatient and Emergency	Female	19	Throat swab	Non-national ILI surveillance sentinel hospital	Negative	Negative	Negative	Negative	Negative	Negative	Negative	Negative	Negative	Negative	Negative	Negative	Negative	Negative	Negative	Negative	Negative	Negative	Negative	Negative	Negative	Negative	Negative	Negative	Negative	Negative
Kaihua County	KH287	Outpatient and Emergency	Female	25	Throat swab	Non-national ILI surveillance sentinel hospital	Negative	Negative	Negative	Negative	Negative	Negative	Negative	Negative	Negative	Negative	Negative	Negative	Negative	Positive	Negative	Negative	Negative	Negative	Negative	Negative	Negative	Negative	Negative	Negative	Negative	Negative
Kaihua County	KH288	Outpatient and Emergency	Male	37	Throat swab	Non-national ILI surveillance sentinel hospital	Negative	Negative	Negative	Negative	Negative	Negative	Negative	Negative	Negative	Negative	Negative	Negative	Negative	Positive	Negative	Negative	Negative	Negative	Negative	Negative	Negative	Negative	Negative	Negative	Negative	Negative
Kaihua County	KH289	Inpatient	Male	77	Throat swab	Non-national ILI surveillance sentinel hospital	Negative	Negative	Negative	Negative	Negative	Negative	Negative	Negative	Negative	Negative	Negative	Negative	Negative	Negative	Negative	Negative	Negative	Negative	Negative	Negative	Negative	Negative	Negative	Negative	Negative	Negative
Kaihua County	KH290	Outpatient and Emergency	Female	7	Throat swab	Non-national ILI surveillance sentinel hospital	Negative	Negative	Negative	Positive	Negative	Negative	Negative	Negative	Negative	Negative	Negative	Negative	Negative	Negative	Negative	Negative	Negative	Negative	Negative	Negative	Negative	Negative	Negative	Negative	Positive	Negative
Kaihua County	KH291	Outpatient and Emergency	Male	7	Throat swab	Non-national ILI surveillance sentinel hospital	Negative	Negative	Negative	Positive	Negative	Negative	Negative	Negative	Negative	Negative	Negative	Negative	Negative	Negative	Negative	Negative	Negative	Negative	Negative	Negative	Negative	Negative	Negative	Negative	Negative	Negative
Kaihua County	KH292	Outpatient and Emergency	Female	4	Throat swab	Non-national ILI surveillance sentinel hospital	Negative	Negative	Negative	Negative	Negative	Positive	Positive	Negative	Negative	Negative	Negative	Negative	Negative	Negative	Negative	Negative	Negative	Negative	Negative	Negative	Negative	Negative	Negative	Negative	Negative	Negative
Kaihua County	KH293	Outpatient and Emergency	Male	9	Throat swab	Non-national ILI surveillance sentinel hospital	Negative	Negative	Negative	Negative	Negative	Negative	Negative	Negative	Negative	Negative	Negative	Negative	Negative	Negative	Negative	Negative	Negative	Negative	Negative	Negative	Negative	Negative	Negative	Positive	Negative	Negative
Kaihua County	KH294	Outpatient and Emergency	Female	5	Throat swab	Non-national ILI surveillance sentinel hospital	Positive	Negative	Positive	Negative	Negative	Negative	Negative	Negative	Negative	Negative	Negative	Negative	Negative	Negative	Negative	Negative	Negative	Negative	Negative	Negative	Negative	Negative	Negative	Negative	Negative	Negative
Kaihua County	KH295	Outpatient and Emergency	Female	7	Throat swab	Non-national ILI surveillance sentinel hospital	Negative	Negative	Negative	Negative	Negative	Negative	Negative	Negative	Negative	Negative	Negative	Negative	Negative	Negative	Negative	Negative	Negative	Negative	Negative	Negative	Negative	Negative	Negative	Negative	Negative	Negative
Kaihua County	KH296	Inpatient	Male	4	Throat swab	Non-national ILI surveillance sentinel hospital	Negative	Negative	Negative	Negative	Negative	Negative	Negative	Negative	Negative	Negative	Negative	Negative	Negative	Negative	Negative	Negative	Negative	Negative	Negative	Negative	Negative	Negative	Negative	Positive	Negative	Negative
Kaihua County	KH297	Inpatient	Male	6	Throat swab	Non-national ILI surveillance sentinel hospital	Negative	Negative	Negative	Positive	Negative	Negative	Negative	Negative	Negative	Negative	Negative	Negative	Negative	Negative	Negative	Negative	Negative	Negative	Negative	Negative	Negative	Negative	Negative	Negative	Negative	Negative
Kaihua County	KH298	Inpatient	Male	3	Throat swab	Non-national ILI surveillance sentinel hospital	Positive	Positive	Negative	Negative	Negative	Negative	Negative	Negative	Negative	Negative	Negative	Negative	Negative	Negative	Negative	Negative	Negative	Negative	Negative	Negative	Negative	Negative	Negative	Negative	Negative	Negative
Kaihua County	KH299	Inpatient	Male	4	Throat swab	Non-national ILI surveillance sentinel hospital	Negative	Negative	Negative	Negative	Negative	Negative	Negative	Negative	Negative	Negative	Negative	Negative	Negative	Negative	Negative	Negative	Negative	Negative	Negative	Negative	Negative	Negative	Negative	Negative	Positive	Negative
Kaihua County	KH300	Outpatient and Emergency	Male	68	Throat swab	Non-national ILI surveillance sentinel hospital	Negative	Negative	Negative	Positive	Negative	Negative	Negative	Negative	Negative	Negative	Negative	Negative	Negative	Negative	Negative	Negative	Negative	Negative	Negative	Negative	Negative	Negative	Negative	Negative	Negative	Negative
Kaihua County	KH301	Outpatient and Emergency	Female	71	Throat swab	Non-national ILI surveillance sentinel hospital	Negative	Negative	Negative	Negative	Negative	Negative	Negative	Negative	Negative	Negative	Negative	Negative	Negative	Negative	Negative	Negative	Negative	Negative	Negative	Negative	Negative	Negative	Negative	Negative	Negative	Negative
Kaihua County	KH302	Outpatient and Emergency	Female	48	Throat swab	Non-national ILI surveillance sentinel hospital	Negative	Negative	Negative	Negative	Negative	Negative	Negative	Negative	Negative	Negative	Negative	Negative	Negative	Negative	Negative	Negative	Negative	Negative	Negative	Positive	Negative	Negative	Positive	Negative	Negative	Negative
Kaihua County	KH303	Outpatient and Emergency	Female	58	Throat swab	Non-national ILI surveillance sentinel hospital	Negative	Negative	Negative	Negative	Negative	Negative	Negative	Negative	Negative	Negative	Negative	Negative	Negative	Negative	Negative	Negative	Negative	Negative	Negative	Positive	Negative	Negative	Positive	Negative	Negative	Negative
Kaihua County	KH304	Inpatient	Male	29	Throat swab	Non-national ILI surveillance sentinel hospital	Negative	Negative	Negative	Positive	Negative	Negative	Negative	Negative	Negative	Negative	Negative	Negative	Negative	Negative	Negative	Negative	Negative	Negative	Negative	Negative	Negative	Negative	Negative	Negative	Negative	Negative
Kaihua County	KH305	Outpatient and Emergency	Female	7	Throat swab	Non-national ILI surveillance sentinel hospital	Negative	Negative	Negative	Positive	Negative	Negative	Negative	Negative	Negative	Negative	Negative	Negative	Negative	Negative	Negative	Negative	Negative	Negative	Negative	Negative	Negative	Negative	Negative	Negative	Negative	Negative
Kaihua County	KH306	Outpatient and Emergency	Male	4	Throat swab	Non-national ILI surveillance sentinel hospital	Positive	Positive	Negative	Negative	Negative	Positive	Positive	Negative	Negative	Negative	Negative	Negative	Negative	Negative	Negative	Negative	Negative	Negative	Negative	Negative	Negative	Negative	Negative	Negative	Negative	Negative
Kaihua County	KH307	Outpatient and Emergency	Male	10	Throat swab	Non-national ILI surveillance sentinel hospital	Negative	Negative	Negative	Positive	Negative	Negative	Negative	Negative	Negative	Negative	Negative	Negative	Negative	Negative	Negative	Negative	Negative	Negative	Negative	Negative	Negative	Negative	Negative	Negative	Negative	Negative
Kaihua County	KH308	Outpatient and Emergency	Female	10	Throat swab	Non-national ILI surveillance sentinel hospital	Negative	Negative	Negative	Positive	Negative	Negative	Negative	Negative	Negative	Negative	Negative	Negative	Negative	Negative	Negative	Negative	Negative	Negative	Negative	Negative	Negative	Negative	Negative	Negative	Negative	Negative
Kaihua County	KH309	Outpatient and Emergency	Female	7	Throat swab	Non-national ILI surveillance sentinel hospital	Negative	Negative	Negative	Positive	Negative	Negative	Negative	Negative	Negative	Negative	Negative	Negative	Negative	Negative	Negative	Negative	Negative	Negative	Negative	Negative	Negative	Negative	Negative	Negative	Negative	Positive
Kaihua County	KH310	Outpatient and Emergency	Female	6	Throat swab	Non-national ILI surveillance sentinel hospital	Negative	Negative	Negative	Positive	Negative	Negative	Negative	Negative	Negative	Negative	Negative	Negative	Negative	Negative	Negative	Negative	Negative	Negative	Negative	Negative	Negative	Negative	Negative	Negative	Negative	Negative
Kaihua County	KH311	Inpatient	Male	8	Throat swab	Non-national ILI surveillance sentinel hospital	Positive	Negative	Positive	Negative	Negative	Negative	Negative	Negative	Negative	Negative	Negative	Negative	Negative	Negative	Negative	Negative	Negative	Negative	Negative	Negative	Negative	Negative	Negative	Negative	Negative	Negative
Kaihua County	KH312	Inpatient	Male	5	Throat swab	Non-national ILI surveillance sentinel hospital	Negative	Negative	Negative	Positive	Negative	Negative	Negative	Negative	Negative	Negative	Negative	Negative	Negative	Negative	Negative	Negative	Negative	Negative	Negative	Negative	Negative	Negative	Negative	Negative	Negative	Negative
Kaihua County	KH313	Inpatient	Male	12	Throat swab	Non-national ILI surveillance sentinel hospital	Negative	Negative	Negative	Positive	Negative	Negative	Negative	Negative	Negative	Negative	Negative	Negative	Negative	Negative	Negative	Negative	Negative	Negative	Negative	Negative	Negative	Negative	Negative	Negative	Negative	Negative
Kaihua County	KH314	Inpatient	Male	4	Throat swab	Non-national ILI surveillance sentinel hospital	Negative	Negative	Negative	Negative	Negative	Negative	Negative	Negative	Negative	Negative	Negative	Negative	Negative	Negative	Negative	Negative	Negative	Negative	Negative	Negative	Negative	Negative	Negative	Positive	Negative	Negative
Kaihua County	KH315	Outpatient and Emergency	Female	37	Throat swab	Non-national ILI surveillance sentinel hospital	Negative	Negative	Negative	Negative	Negative	Negative	Negative	Negative	Negative	Negative	Negative	Negative	Negative	Positive	Negative	Negative	Negative	Negative	Negative	Negative	Negative	Negative	Negative	Negative	Negative	Negative
Kaihua County	KH316	Inpatient	Male	55	Throat swab	Non-national ILI surveillance sentinel hospital	Positive	Negative	Positive	Negative	Negative	Negative	Negative	Negative	Negative	Negative	Negative	Negative	Negative	Negative	Negative	Negative	Negative	Negative	Negative	Negative	Negative	Negative	Negative	Negative	Negative	Negative
Kaihua County	KH317	Outpatient and Emergency	Female	67	Throat swab	Non-national ILI surveillance sentinel hospital	Positive	Negative	Positive	Negative	Negative	Negative	Negative	Negative	Negative	Negative	Negative	Negative	Negative	Negative	Negative	Negative	Negative	Negative	Negative	Negative	Negative	Negative	Negative	Negative	Negative	Negative
Kaihua County	KH318	Outpatient and Emergency	Female	88	Throat swab	Non-national ILI surveillance sentinel hospital	Negative	Negative	Negative	Negative	Negative	Negative	Negative	Negative	Negative	Negative	Negative	Negative	Negative	Negative	Negative	Negative	Negative	Negative	Negative	Negative	Negative	Negative	Negative	Negative	Negative	Negative
Kaihua County	KH319	Outpatient and Emergency	Male	26	Throat swab	Non-national ILI surveillance sentinel hospital	Negative	Negative	Negative	Negative	Negative	Negative	Negative	Negative	Negative	Negative	Negative	Negative	Negative	Positive	Negative	Negative	Negative	Negative	Negative	Negative	Negative	Negative	Negative	Negative	Negative	Negative
Kaihua County	KH320	Outpatient and Emergency	Male	6	Throat swab	Non-national ILI surveillance sentinel hospital	Negative	Negative	Negative	Positive	Negative	Negative	Negative	Negative	Negative	Negative	Negative	Negative	Negative	Negative	Negative	Negative	Negative	Negative	Negative	Negative	Negative	Negative	Negative	Negative	Negative	Negative
Kaihua County	KH321	Outpatient and Emergency	Female	2	Throat swab	Non-national ILI surveillance sentinel hospital	Negative	Negative	Negative	Negative	Negative	Negative	Negative	Negative	Negative	Negative	Negative	Negative	Negative	Negative	Negative	Negative	Negative	Negative	Negative	Negative	Negative	Negative	Negative	Negative	Negative	Negative
Kaihua County	KH322	Outpatient and Emergency	Male	1	Throat swab	Non-national ILI surveillance sentinel hospital	Negative	Negative	Negative	Positive	Negative	Negative	Negative	Negative	Negative	Negative	Negative	Negative	Negative	Negative	Negative	Negative	Negative	Negative	Negative	Negative	Negative	Negative	Negative	Negative	Negative	Negative
Kaihua County	KH323	Outpatient and Emergency	Female	5	Throat swab	Non-national ILI surveillance sentinel hospital	Negative	Negative	Negative	Positive	Negative	Negative	Negative	Negative	Negative	Negative	Negative	Negative	Negative	Negative	Negative	Negative	Negative	Negative	Negative	Negative	Negative	Negative	Negative	Negative	Negative	Negative
Kaihua County	KH324	Outpatient and Emergency	Female	10	Throat swab	Non-national ILI surveillance sentinel hospital	Negative	Negative	Negative	Positive	Positive	Negative	Negative	Negative	Negative	Negative	Negative	Negative	Negative	Negative	Negative	Negative	Negative	Negative	Negative	Negative	Negative	Negative	Negative	Negative	Negative	Negative
Kaihua County	KH325	Outpatient and Emergency	Female	4	Throat swab	Non-national ILI surveillance sentinel hospital	Negative	Negative	Negative	Positive	Negative	Negative	Negative	Negative	Negative	Negative	Negative	Negative	Negative	Negative	Negative	Negative	Negative	Negative	Negative	Negative	Negative	Negative	Negative	Negative	Negative	Negative
Kaihua County	KH326	Inpatient	Male	2	Throat swab	Non-national ILI surveillance sentinel hospital	Negative	Negative	Negative	Negative	Positive	Negative	Negative	Negative	Negative	Negative	Negative	Negative	Negative	Negative	Negative	Negative	Negative	Negative	Negative	Negative	Negative	Negative	Negative	Negative	Negative	Negative
Kaihua County	KH327	Inpatient	Female	7	Throat swab	Non-national ILI surveillance sentinel hospital	Negative	Negative	Negative	Positive	Negative	Negative	Negative	Negative	Negative	Negative	Negative	Negative	Negative	Negative	Negative	Negative	Negative	Negative	Negative	Negative	Negative	Negative	Negative	Negative	Negative	Negative
Kaihua County	KH328	Inpatient	Female	13	Throat swab	Non-national ILI surveillance sentinel hospital	Negative	Negative	Negative	Negative	Negative	Negative	Negative	Negative	Negative	Negative	Negative	Negative	Negative	Negative	Negative	Negative	Negative	Negative	Negative	Negative	Negative	Negative	Negative	Negative	Negative	Negative
Kaihua County	KH329	Inpatient	Male	5	Throat swab	Non-national ILI surveillance sentinel hospital	Negative	Negative	Negative	Positive	Negative	Negative	Negative	Negative	Negative	Negative	Negative	Negative	Negative	Negative	Negative	Negative	Negative	Negative	Negative	Negative	Negative	Negative	Negative	Negative	Negative	Negative
Kaihua County	KH330	Outpatient and Emergency	Male	17	Throat swab	Non-national ILI surveillance sentinel hospital	Negative	Negative	Negative	Positive	Negative	Negative	Negative	Negative	Negative	Negative	Negative	Negative	Negative	Negative	Negative	Negative	Negative	Negative	Negative	Negative	Negative	Negative	Negative	Negative	Negative	Negative
Kaihua County	KH331	Outpatient and Emergency	Female	60	Throat swab	Non-national ILI surveillance sentinel hospital	Negative	Negative	Negative	Negative	Negative	Negative	Negative	Negative	Negative	Negative	Negative	Negative	Negative	Negative	Negative	Negative	Negative	Negative	Negative	Negative	Negative	Negative	Negative	Negative	Negative	Negative
Kaihua County	KH332	Outpatient and Emergency	Female	39	Throat swab	Non-national ILI surveillance sentinel hospital	Negative	Negative	Negative	Negative	Negative	Negative	Negative	Negative	Negative	Negative	Negative	Negative	Negative	Negative	Negative	Negative	Negative	Negative	Negative	Negative	Negative	Negative	Negative	Negative	Negative	Negative
Kaihua County	KH333	Outpatient and Emergency	Female	47	Throat swab	Non-national ILI surveillance sentinel hospital	Negative	Negative	Negative	Negative	Negative	Negative	Negative	Negative	Negative	Negative	Negative	Negative	Negative	Positive	Negative	Negative	Negative	Negative	Negative	Negative	Negative	Negative	Negative	Negative	Negative	Negative
Kaihua County	KH334	Outpatient and Emergency	Male	59	Throat swab	Non-national ILI surveillance sentinel hospital	Negative	Negative	Negative	Positive	Negative	Negative	Negative	Negative	Negative	Negative	Negative	Negative	Negative	Negative	Negative	Negative	Negative	Negative	Negative	Negative	Negative	Negative	Negative	Negative	Negative	Negative
Kaihua County	KH335	Outpatient and Emergency	Male	4	Throat swab	Non-national ILI surveillance sentinel hospital	Negative	Negative	Negative	Positive	Negative	Negative	Negative	Negative	Negative	Negative	Negative	Negative	Negative	Negative	Negative	Negative	Negative	Negative	Negative	Negative	Negative	Negative	Negative	Negative	Negative	Negative
Kaihua County	KH336	Outpatient and Emergency	Female	8	Throat swab	Non-national ILI surveillance sentinel hospital	Negative	Negative	Negative	Positive	Negative	Negative	Negative	Negative	Negative	Negative	Negative	Negative	Negative	Negative	Negative	Negative	Negative	Negative	Negative	Negative	Negative	Negative	Negative	Negative	Negative	Negative
Kaihua County	KH337	Outpatient and Emergency	Male	7	Throat swab	Non-national ILI surveillance sentinel hospital	Negative	Negative	Negative	Positive	Negative	Negative	Negative	Negative	Negative	Negative	Negative	Negative	Negative	Negative	Negative	Negative	Negative	Negative	Negative	Negative	Negative	Negative	Negative	Negative	Negative	Positive
Kaihua County	KH338	Outpatient and Emergency	Female	5	Throat swab	Non-national ILI surveillance sentinel hospital	Negative	Negative	Negative	Positive	Negative	Negative	Negative	Negative	Negative	Negative	Negative	Negative	Negative	Negative	Negative	Negative	Negative	Negative	Negative	Negative	Negative	Negative	Negative	Negative	Negative	Positive
Kaihua County	KH339	Outpatient and Emergency	Male	8	Throat swab	Non-national ILI surveillance sentinel hospital	Negative	Negative	Negative	Negative	Negative	Negative	Negative	Negative	Negative	Negative	Negative	Negative	Negative	Positive	Negative	Negative	Negative	Negative	Negative	Negative	Negative	Negative	Negative	Negative	Negative	Negative
Kaihua County	KH340	Outpatient and Emergency	Male	4	Throat swab	Non-national ILI surveillance sentinel hospital	Negative	Negative	Negative	Negative	Negative	Negative	Negative	Negative	Negative	Negative	Negative	Negative	Negative	Positive	Negative	Negative	Negative	Negative	Negative	Negative	Negative	Negative	Negative	Negative	Negative	Negative
Kaihua County	KH341	Inpatient	Female	6	Throat swab	Non-national ILI surveillance sentinel hospital	Negative	Negative	Negative	Positive	Negative	Negative	Negative	Negative	Negative	Negative	Negative	Negative	Negative	Negative	Negative	Negative	Negative	Negative	Negative	Negative	Negative	Negative	Negative	Negative	Negative	Negative
Kaihua County	KH342	Inpatient	Male	10	Throat swab	Non-national ILI surveillance sentinel hospital	Negative	Negative	Negative	Negative	Negative	Negative	Negative	Negative	Negative	Negative	Negative	Negative	Negative	Negative	Negative	Negative	Negative	Negative	Negative	Negative	Negative	Negative	Negative	Negative	Positive	Positive
Kaihua County	KH343	Inpatient	Male	10	Throat swab	Non-national ILI surveillance sentinel hospital	Negative	Negative	Negative	Negative	Negative	Negative	Negative	Negative	Negative	Negative	Negative	Negative	Negative	Negative	Negative	Negative	Negative	Negative	Negative	Negative	Negative	Negative	Negative	Negative	Negative	Negative
Kaihua County	KH344	Inpatient	Female	8	Throat swab	Non-national ILI surveillance sentinel hospital	Positive	Negative	Positive	Negative	Positive	Positive	Positive	Negative	Negative	Negative	Negative	Negative	Negative	Negative	Negative	Negative	Negative	Negative	Negative	Negative	Negative	Negative	Negative	Negative	Negative	Negative
Kaihua County	KH345	Outpatient and Emergency	Male	60	Throat swab	Non-national ILI surveillance sentinel hospital	Negative	Negative	Negative	Negative	Negative	Negative	Negative	Negative	Negative	Negative	Negative	Negative	Negative	Negative	Negative	Negative	Negative	Negative	Negative	Positive	Negative	Positive	Negative	Negative	Negative	Negative
Kaihua County	KH346	Outpatient and Emergency	Female	71	Throat swab	Non-national ILI surveillance sentinel hospital	Negative	Negative	Negative	Negative	Positive	Negative	Negative	Negative	Negative	Negative	Negative	Negative	Negative	Negative	Negative	Negative	Negative	Negative	Negative	Negative	Negative	Negative	Negative	Negative	Negative	Negative
Kaihua County	KH347	Outpatient and Emergency	Male	29	Throat swab	Non-national ILI surveillance sentinel hospital	Negative	Negative	Negative	Negative	Negative	Negative	Negative	Negative	Negative	Negative	Negative	Negative	Negative	Negative	Negative	Negative	Negative	Negative	Negative	Negative	Negative	Negative	Negative	Negative	Negative	Negative
Kaihua County	KH348	Inpatient	Male	76	Throat swab	Non-national ILI surveillance sentinel hospital	Negative	Negative	Negative	Negative	Negative	Negative	Negative	Negative	Negative	Negative	Negative	Negative	Negative	Negative	Negative	Negative	Negative	Negative	Negative	Negative	Negative	Negative	Negative	Negative	Negative	Negative
Kaihua County	KH349	Outpatient and Emergency	Female	59	Throat swab	Non-national ILI surveillance sentinel hospital	Negative	Negative	Negative	Positive	Negative	Negative	Negative	Negative	Negative	Negative	Negative	Negative	Negative	Negative	Negative	Negative	Negative	Negative	Negative	Negative	Negative	Negative	Negative	Negative	Negative	Negative
Kaihua County	KH350	Outpatient and Emergency	Female	7	Throat swab	Non-national ILI surveillance sentinel hospital	Negative	Negative	Negative	Positive	Negative	Negative	Negative	Negative	Negative	Negative	Negative	Negative	Negative	Negative	Negative	Negative	Negative	Negative	Negative	Negative	Negative	Negative	Negative	Negative	Negative	Negative
Kaihua County	KH351	Outpatient and Emergency	Female	5	Throat swab	Non-national ILI surveillance sentinel hospital	Negative	Negative	Negative	Positive	Negative	Negative	Negative	Negative	Negative	Negative	Negative	Negative	Negative	Negative	Negative	Negative	Negative	Negative	Negative	Negative	Negative	Negative	Negative	Negative	Negative	Negative
Kaihua County	KH352	Outpatient and Emergency	Female	4	Throat swab	Non-national ILI surveillance sentinel hospital	Negative	Negative	Negative	Negative	Negative	Negative	Negative	Negative	Negative	Negative	Negative	Negative	Negative	Negative	Positive	Positive	Negative	Negative	Negative	Negative	Negative	Negative	Negative	Negative	Negative	Negative
Kaihua County	KH353	Outpatient and Emergency	Female	10	Throat swab	Non-national ILI surveillance sentinel hospital	Negative	Negative	Negative	Positive	Negative	Negative	Negative	Negative	Negative	Negative	Negative	Negative	Negative	Negative	Negative	Negative	Negative	Negative	Negative	Negative	Negative	Negative	Negative	Negative	Negative	Negative
Kaihua County	KH354	Outpatient and Emergency	Male	3	Throat swab	Non-national ILI surveillance sentinel hospital	Negative	Negative	Negative	Negative	Positive	Negative	Negative	Negative	Negative	Negative	Negative	Negative	Negative	Negative	Negative	Negative	Negative	Negative	Negative	Negative	Negative	Negative	Negative	Negative	Negative	Negative
Kaihua County	KH355	Outpatient and Emergency	Male	8	Throat swab	Non-national ILI surveillance sentinel hospital	Negative	Negative	Negative	Positive	Negative	Negative	Negative	Negative	Negative	Negative	Negative	Negative	Negative	Negative	Negative	Negative	Negative	Negative	Negative	Negative	Negative	Negative	Negative	Negative	Negative	Negative
Kaihua County	KH356	Inpatient	Female	2	Throat swab	Non-national ILI surveillance sentinel hospital	Positive	Negative	Positive	Negative	Negative	Negative	Negative	Negative	Negative	Negative	Negative	Negative	Negative	Negative	Negative	Negative	Negative	Negative	Negative	Negative	Negative	Negative	Negative	Negative	Negative	Positive
Kaihua County	KH357	Inpatient	Female	9	Throat swab	Non-national ILI surveillance sentinel hospital	Negative	Negative	Negative	Positive	Negative	Negative	Negative	Negative	Negative	Negative	Negative	Negative	Negative	Negative	Negative	Negative	Negative	Negative	Negative	Negative	Negative	Negative	Negative	Negative	Negative	Negative
Kaihua County	KH358	Inpatient	Male	7	Throat swab	Non-national ILI surveillance sentinel hospital	Negative	Negative	Negative	Positive	Negative	Negative	Negative	Negative	Negative	Negative	Negative	Negative	Negative	Negative	Negative	Negative	Negative	Negative	Negative	Negative	Negative	Negative	Negative	Negative	Negative	Negative
Kaihua County	KH359	Inpatient	Female	9	Throat swab	Non-national ILI surveillance sentinel hospital	Negative	Negative	Negative	Positive	Negative	Negative	Negative	Negative	Negative	Negative	Negative	Negative	Negative	Negative	Negative	Negative	Negative	Negative	Negative	Negative	Negative	Negative	Negative	Negative	Negative	Negative
Kaihua County	KH360	Outpatient and Emergency	Male	81	Throat swab	Non-national ILI surveillance sentinel hospital	Negative	Negative	Negative	Positive	Negative	Negative	Negative	Negative	Negative	Negative	Negative	Negative	Negative	Negative	Negative	Negative	Negative	Negative	Negative	Negative	Negative	Negative	Negative	Negative	Negative	Negative
Kaihua County	KH361	Outpatient and Emergency	Female	45	Throat swab	Non-national ILI surveillance sentinel hospital	Negative	Negative	Negative	Negative	Negative	Negative	Negative	Negative	Negative	Negative	Negative	Negative	Negative	Negative	Negative	Negative	Negative	Negative	Negative	Negative	Negative	Negative	Negative	Negative	Negative	Negative
Kaihua County	KH362	Outpatient and Emergency	Male	36	Throat swab	Non-national ILI surveillance sentinel hospital	Negative	Negative	Negative	Negative	Positive	Negative	Negative	Negative	Negative	Negative	Negative	Negative	Negative	Negative	Negative	Negative	Negative	Negative	Negative	Negative	Negative	Negative	Negative	Negative	Negative	Negative
Kaihua County	KH363	Outpatient and Emergency	Male	72	Throat swab	Non-national ILI surveillance sentinel hospital	Negative	Negative	Negative	Negative	Negative	Negative	Negative	Negative	Negative	Negative	Negative	Negative	Negative	Negative	Negative	Negative	Negative	Negative	Negative	Negative	Negative	Negative	Negative	Negative	Negative	Negative
Kaihua County	KH364	Outpatient and Emergency	Male	75	Throat swab	Non-national ILI surveillance sentinel hospital	Negative	Negative	Negative	Negative	Negative	Negative	Negative	Negative	Negative	Negative	Negative	Negative	Negative	Negative	Negative	Negative	Negative	Negative	Negative	Negative	Negative	Negative	Negative	Negative	Negative	Negative
Kaihua County	KH365	Outpatient and Emergency	Male	8	Throat swab	Non-national ILI surveillance sentinel hospital	Negative	Negative	Negative	Positive	Negative	Negative	Negative	Negative	Negative	Negative	Negative	Negative	Negative	Negative	Negative	Negative	Negative	Negative	Negative	Negative	Negative	Negative	Negative	Negative	Negative	Negative
Kaihua County	KH366	Outpatient and Emergency	Male	7	Throat swab	Non-national ILI surveillance sentinel hospital	Negative	Negative	Negative	Positive	Negative	Negative	Negative	Negative	Negative	Negative	Negative	Negative	Negative	Negative	Negative	Negative	Negative	Negative	Negative	Negative	Negative	Negative	Negative	Negative	Negative	Negative
Kaihua County	KH367	Outpatient and Emergency	Female	9	Throat swab	Non-national ILI surveillance sentinel hospital	Negative	Negative	Negative	Positive	Negative	Negative	Negative	Negative	Negative	Negative	Negative	Negative	Negative	Negative	Negative	Negative	Negative	Negative	Negative	Negative	Negative	Negative	Negative	Negative	Negative	Negative
Kaihua County	KH368	Outpatient and Emergency	Female	5	Throat swab	Non-national ILI surveillance sentinel hospital	Negative	Negative	Negative	Negative	Negative	Negative	Negative	Negative	Negative	Negative	Negative	Negative	Negative	Negative	Negative	Negative	Negative	Negative	Negative	Negative	Negative	Negative	Negative	Negative	Negative	Negative
Kaihua County	KH369	Outpatient and Emergency	Male	3	Throat swab	Non-national ILI surveillance sentinel hospital	Negative	Negative	Negative	Positive	Negative	Negative	Negative	Negative	Negative	Negative	Negative	Negative	Negative	Negative	Negative	Negative	Negative	Negative	Negative	Negative	Negative	Negative	Negative	Negative	Negative	Negative
Kaihua County	KH370	Outpatient and Emergency	Female	11	Throat swab	Non-national ILI surveillance sentinel hospital	Negative	Negative	Negative	Negative	Negative	Negative	Negative	Negative	Negative	Negative	Negative	Negative	Negative	Negative	Negative	Negative	Negative	Negative	Negative	Negative	Negative	Negative	Negative	Negative	Negative	Negative
Kaihua County	KH371	Inpatient	Female	6	Throat swab	Non-national ILI surveillance sentinel hospital	Negative	Negative	Negative	Negative	Negative	Negative	Negative	Negative	Negative	Negative	Negative	Negative	Negative	Negative	Negative	Negative	Negative	Negative	Negative	Negative	Negative	Negative	Negative	Positive	Negative	Negative
Kaihua County	KH372	Inpatient	Female	6	Throat swab	Non-national ILI surveillance sentinel hospital	Negative	Negative	Negative	Positive	Positive	Negative	Negative	Negative	Negative	Negative	Negative	Negative	Negative	Negative	Negative	Negative	Negative	Negative	Negative	Negative	Negative	Negative	Negative	Negative	Negative	Negative
Kaihua County	KH373	Inpatient	Female	7	Throat swab	Non-national ILI surveillance sentinel hospital	Negative	Negative	Negative	Positive	Negative	Negative	Negative	Negative	Negative	Negative	Negative	Negative	Negative	Negative	Negative	Negative	Negative	Negative	Negative	Negative	Negative	Negative	Negative	Negative	Negative	Negative
Kaihua County	KH374	Inpatient	Female	10	Throat swab	Non-national ILI surveillance sentinel hospital	Negative	Negative	Negative	Positive	Negative	Negative	Negative	Negative	Negative	Negative	Negative	Negative	Negative	Negative	Negative	Negative	Negative	Negative	Negative	Negative	Negative	Negative	Negative	Negative	Negative	Negative
Kaihua County	KH375	Outpatient and Emergency	Male	50	Throat swab	Non-national ILI surveillance sentinel hospital	Negative	Negative	Negative	Positive	Negative	Negative	Negative	Negative	Negative	Negative	Negative	Negative	Negative	Negative	Negative	Negative	Negative	Negative	Negative	Negative	Negative	Negative	Negative	Negative	Negative	Negative
Kaihua County	KH376	Outpatient and Emergency	Female	24	Throat swab	Non-national ILI surveillance sentinel hospital	Negative	Negative	Negative	Negative	Negative	Negative	Negative	Negative	Negative	Negative	Negative	Negative	Negative	Positive	Negative	Negative	Negative	Negative	Negative	Negative	Negative	Negative	Negative	Negative	Negative	Negative
Kaihua County	KH377	Outpatient and Emergency	Male	51	Throat swab	Non-national ILI surveillance sentinel hospital	Negative	Negative	Negative	Negative	Negative	Negative	Negative	Negative	Negative	Negative	Negative	Negative	Negative	Negative	Negative	Negative	Negative	Negative	Negative	Negative	Negative	Negative	Negative	Negative	Negative	Negative
Kaihua County	KH378	Outpatient and Emergency	Female	45	Throat swab	Non-national ILI surveillance sentinel hospital	Negative	Negative	Negative	Negative	Negative	Negative	Negative	Negative	Negative	Negative	Negative	Negative	Negative	Positive	Negative	Negative	Negative	Negative	Negative	Negative	Negative	Negative	Negative	Negative	Negative	Negative
Kaihua County	KH379	Inpatient	Female	53	Throat swab	Non-national ILI surveillance sentinel hospital	Negative	Negative	Negative	Negative	Negative	Negative	Negative	Negative	Negative	Negative	Negative	Negative	Negative	Negative	Negative	Negative	Negative	Negative	Negative	Negative	Negative	Negative	Negative	Negative	Negative	Negative
Kaihua County	KH380	Outpatient and Emergency	Male	4	Throat swab	Non-national ILI surveillance sentinel hospital	Negative	Negative	Negative	Positive	Negative	Negative	Negative	Negative	Negative	Negative	Negative	Negative	Negative	Negative	Negative	Negative	Negative	Negative	Negative	Negative	Negative	Negative	Negative	Negative	Negative	Negative
Kaihua County	KH381	Outpatient and Emergency	Female	6	Throat swab	Non-national ILI surveillance sentinel hospital	Negative	Negative	Negative	Positive	Negative	Negative	Negative	Negative	Negative	Negative	Negative	Negative	Negative	Negative	Negative	Negative	Negative	Negative	Negative	Negative	Negative	Negative	Negative	Negative	Negative	Negative
Kaihua County	KH382	Outpatient and Emergency	Male	8	Throat swab	Non-national ILI surveillance sentinel hospital	Negative	Negative	Negative	Positive	Negative	Negative	Negative	Negative	Negative	Negative	Negative	Negative	Negative	Negative	Negative	Negative	Negative	Negative	Negative	Negative	Negative	Negative	Negative	Negative	Negative	Negative
Kaihua County	KH383	Outpatient and Emergency	Female	11	Throat swab	Non-national ILI surveillance sentinel hospital	Negative	Negative	Negative	Negative	Negative	Negative	Negative	Negative	Negative	Negative	Negative	Negative	Negative	Negative	Negative	Negative	Negative	Negative	Negative	Negative	Negative	Negative	Negative	Negative	Negative	Negative
Kaihua County	KH384	Outpatient and Emergency	Female	12	Throat swab	Non-national ILI surveillance sentinel hospital	Negative	Negative	Negative	Negative	Negative	Negative	Negative	Negative	Negative	Negative	Negative	Negative	Negative	Negative	Negative	Negative	Negative	Negative	Negative	Negative	Negative	Negative	Negative	Negative	Negative	Positive
Kaihua County	KH385	Outpatient and Emergency	Male	6	Throat swab	Non-national ILI surveillance sentinel hospital	Negative	Negative	Negative	Negative	Negative	Negative	Negative	Negative	Negative	Negative	Negative	Negative	Negative	Negative	Negative	Negative	Negative	Negative	Negative	Positive	Negative	Positive	Negative	Negative	Negative	Negative
Kaihua County	KH386	Inpatient	Female	8	Throat swab	Non-national ILI surveillance sentinel hospital	Negative	Negative	Negative	Positive	Negative	Negative	Negative	Negative	Negative	Negative	Negative	Negative	Negative	Negative	Negative	Negative	Negative	Negative	Negative	Negative	Negative	Negative	Negative	Negative	Negative	Negative
Kaihua County	KH387	Inpatient	Female	7	Throat swab	Non-national ILI surveillance sentinel hospital	Negative	Negative	Negative	Positive	Negative	Negative	Negative	Negative	Negative	Negative	Negative	Negative	Negative	Negative	Negative	Negative	Negative	Negative	Negative	Negative	Negative	Negative	Negative	Negative	Negative	Negative
Kaihua County	KH388	Inpatient	Male	5	Throat swab	Non-national ILI surveillance sentinel hospital	Positive	Negative	Positive	Negative	Negative	Negative	Negative	Negative	Negative	Negative	Negative	Negative	Negative	Negative	Negative	Negative	Negative	Negative	Negative	Negative	Negative	Negative	Negative	Negative	Negative	Negative
Kaihua County	KH389	Inpatient	Female	5	Throat swab	Non-national ILI surveillance sentinel hospital	Negative	Negative	Negative	Positive	Negative	Negative	Negative	Negative	Negative	Negative	Negative	Negative	Negative	Negative	Negative	Negative	Negative	Negative	Negative	Negative	Negative	Negative	Negative	Positive	Negative	Positive
Kaihua County	KH390	Outpatient and Emergency	Male	16	Throat swab	Non-national ILI surveillance sentinel hospital	Negative	Negative	Negative	Negative	Negative	Negative	Negative	Negative	Negative	Negative	Negative	Negative	Negative	Negative	Negative	Negative	Negative	Negative	Negative	Negative	Negative	Negative	Negative	Negative	Negative	Negative
Kaihua County	KH391	Outpatient and Emergency	Male	15	Throat swab	Non-national ILI surveillance sentinel hospital	Negative	Negative	Negative	Negative	Negative	Negative	Negative	Negative	Negative	Negative	Negative	Negative	Negative	Negative	Negative	Negative	Negative	Negative	Negative	Negative	Negative	Negative	Negative	Negative	Negative	Positive
Kaihua County	KH392	Outpatient and Emergency	Female	39	Throat swab	Non-national ILI surveillance sentinel hospital	Negative	Negative	Negative	Negative	Positive	Negative	Negative	Negative	Negative	Negative	Negative	Negative	Negative	Negative	Negative	Negative	Negative	Negative	Negative	Negative	Negative	Negative	Negative	Negative	Negative	Negative
Kaihua County	KH393	Outpatient and Emergency	Male	70	Throat swab	Non-national ILI surveillance sentinel hospital	Negative	Negative	Negative	Negative	Negative	Negative	Negative	Negative	Negative	Negative	Negative	Negative	Negative	Negative	Negative	Negative	Negative	Negative	Negative	Positive	Negative	Positive	Negative	Negative	Negative	Positive
Kaihua County	KH394	Inpatient	Female	49	Throat swab	Non-national ILI surveillance sentinel hospital	Negative	Negative	Negative	Negative	Negative	Negative	Negative	Negative	Negative	Negative	Negative	Negative	Negative	Negative	Negative	Negative	Negative	Negative	Negative	Negative	Negative	Negative	Negative	Negative	Negative	Negative
Kaihua County	KH395	Outpatient and Emergency	Male	8	Throat swab	Non-national ILI surveillance sentinel hospital	Negative	Negative	Negative	Positive	Negative	Negative	Negative	Negative	Negative	Negative	Negative	Negative	Negative	Negative	Negative	Negative	Negative	Negative	Negative	Negative	Negative	Negative	Negative	Negative	Negative	Negative
Kaihua County	KH396	Outpatient and Emergency	Male	6	Throat swab	Non-national ILI surveillance sentinel hospital	Negative	Negative	Negative	Positive	Negative	Negative	Negative	Negative	Negative	Negative	Negative	Negative	Negative	Negative	Negative	Negative	Negative	Negative	Negative	Negative	Negative	Negative	Negative	Negative	Negative	Negative
Kaihua County	KH397	Outpatient and Emergency	Female	8	Throat swab	Non-national ILI surveillance sentinel hospital	Negative	Negative	Negative	Negative	Positive	Negative	Negative	Negative	Negative	Negative	Negative	Positive	Negative	Negative	Negative	Negative	Negative	Negative	Negative	Negative	Negative	Negative	Negative	Negative	Negative	Negative
Kaihua County	KH398	Inpatient	Female	5	Throat swab	Non-national ILI surveillance sentinel hospital	Negative	Negative	Negative	Positive	Positive	Negative	Negative	Negative	Negative	Negative	Negative	Negative	Negative	Negative	Negative	Negative	Negative	Negative	Negative	Negative	Negative	Negative	Negative	Negative	Negative	Negative
Kaihua County	KH399	Outpatient and Emergency	Male	7	Throat swab	Non-national ILI surveillance sentinel hospital	Negative	Negative	Negative	Positive	Negative	Negative	Negative	Negative	Negative	Negative	Negative	Negative	Negative	Negative	Negative	Negative	Negative	Negative	Negative	Negative	Negative	Negative	Negative	Negative	Negative	Negative
Kaihua County	KH400	Outpatient and Emergency	Male	8	Throat swab	Non-national ILI surveillance sentinel hospital	Negative	Negative	Negative	Positive	Negative	Negative	Negative	Negative	Negative	Negative	Negative	Negative	Negative	Negative	Negative	Negative	Negative	Negative	Negative	Negative	Negative	Negative	Negative	Negative	Negative	Negative
Kaihua County	KH401	Outpatient and Emergency	Male	4	Throat swab	Non-national ILI surveillance sentinel hospital	Negative	Negative	Negative	Negative	Negative	Negative	Negative	Negative	Negative	Negative	Negative	Positive	Negative	Negative	Negative	Negative	Negative	Negative	Negative	Negative	Negative	Negative	Negative	Negative	Negative	Negative
Kaihua County	KH402	Inpatient	Male	8	Throat swab	Non-national ILI surveillance sentinel hospital	Positive	Negative	Positive	Positive	Negative	Negative	Negative	Negative	Negative	Negative	Negative	Negative	Negative	Negative	Negative	Negative	Negative	Negative	Negative	Negative	Negative	Negative	Negative	Negative	Negative	Negative
Kaihua County	KH403	Inpatient	Female	3	Throat swab	Non-national ILI surveillance sentinel hospital	Negative	Negative	Negative	Negative	Negative	Negative	Negative	Negative	Negative	Negative	Negative	Negative	Negative	Negative	Negative	Negative	Negative	Negative	Negative	Negative	Negative	Negative	Negative	Negative	Negative	Negative
Kaihua County	KH404	Inpatient	Male	3	Throat swab	Non-national ILI surveillance sentinel hospital	Negative	Negative	Negative	Negative	Negative	Negative	Negative	Negative	Negative	Negative	Negative	Negative	Negative	Negative	Positive	Positive	Negative	Negative	Negative	Negative	Negative	Negative	Negative	Negative	Negative	Negative
Kaihua County	KH405	Outpatient and Emergency	Female	24	Throat swab	Non-national ILI surveillance sentinel hospital	Negative	Negative	Negative	Negative	Negative	Negative	Negative	Negative	Negative	Negative	Negative	Negative	Negative	Negative	Negative	Negative	Negative	Negative	Negative	Negative	Negative	Negative	Negative	Negative	Negative	Negative
Kaihua County	KH406	Outpatient and Emergency	Male	34	Throat swab	Non-national ILI surveillance sentinel hospital	Negative	Negative	Negative	Negative	Negative	Negative	Negative	Negative	Negative	Negative	Negative	Negative	Negative	Positive	Negative	Negative	Negative	Negative	Negative	Negative	Negative	Negative	Negative	Negative	Negative	Negative
Kaihua County	KH407	Outpatient and Emergency	Male	35	Throat swab	Non-national ILI surveillance sentinel hospital	Negative	Negative	Negative	Negative	Negative	Negative	Negative	Negative	Negative	Negative	Negative	Negative	Negative	Negative	Negative	Negative	Negative	Negative	Negative	Negative	Negative	Negative	Negative	Negative	Negative	Negative
Kaihua County	KH408	Outpatient and Emergency	Female	23	Throat swab	Non-national ILI surveillance sentinel hospital	Negative	Negative	Negative	Negative	Negative	Negative	Negative	Negative	Negative	Negative	Negative	Negative	Negative	Negative	Negative	Negative	Negative	Negative	Negative	Negative	Negative	Negative	Negative	Negative	Negative	Negative
Kaihua County	KH409	Inpatient	Female	79	Throat swab	Non-national ILI surveillance sentinel hospital	Negative	Negative	Negative	Negative	Negative	Negative	Negative	Negative	Negative	Negative	Negative	Negative	Negative	Negative	Negative	Negative	Negative	Negative	Negative	Negative	Negative	Negative	Negative	Negative	Negative	Negative
Kaihua County	KH410	Outpatient and Emergency	Male	11	Throat swab	Non-national ILI surveillance sentinel hospital	Negative	Negative	Negative	Positive	Negative	Negative	Negative	Negative	Negative	Negative	Negative	Negative	Negative	Negative	Negative	Negative	Negative	Negative	Negative	Negative	Negative	Negative	Negative	Negative	Negative	Negative
Kaihua County	KH411	Outpatient and Emergency	Female	3	Throat swab	Non-national ILI surveillance sentinel hospital	Negative	Negative	Negative	Negative	Positive	Negative	Negative	Negative	Negative	Negative	Negative	Negative	Negative	Negative	Negative	Negative	Negative	Negative	Negative	Negative	Negative	Negative	Negative	Negative	Negative	Positive
Kaihua County	KH412	Outpatient and Emergency	Male	10	Throat swab	Non-national ILI surveillance sentinel hospital	Negative	Negative	Negative	Positive	Negative	Negative	Negative	Negative	Negative	Negative	Negative	Negative	Negative	Negative	Negative	Negative	Negative	Negative	Negative	Negative	Negative	Negative	Negative	Negative	Negative	Positive
Kaihua County	KH413	Outpatient and Emergency	Female	5	Throat swab	Non-national ILI surveillance sentinel hospital	Negative	Negative	Negative	Positive	Negative	Negative	Negative	Negative	Negative	Negative	Negative	Negative	Negative	Negative	Negative	Negative	Negative	Negative	Negative	Negative	Negative	Negative	Negative	Negative	Negative	Negative
Kaihua County	KH414	Outpatient and Emergency	Female	6	Throat swab	Non-national ILI surveillance sentinel hospital	Negative	Negative	Negative	Positive	Negative	Negative	Negative	Negative	Negative	Negative	Negative	Negative	Negative	Negative	Negative	Negative	Negative	Negative	Negative	Negative	Negative	Negative	Negative	Negative	Negative	Negative
Kaihua County	KH415	Outpatient and Emergency	Female	2	Throat swab	Non-national ILI surveillance sentinel hospital	Negative	Negative	Negative	Positive	Negative	Negative	Negative	Negative	Negative	Negative	Negative	Negative	Negative	Negative	Negative	Negative	Negative	Negative	Negative	Negative	Negative	Negative	Negative	Negative	Negative	Negative
Kaihua County	KH416	Inpatient	Female	12	Throat swab	Non-national ILI surveillance sentinel hospital	Negative	Negative	Negative	Positive	Negative	Negative	Negative	Negative	Negative	Negative	Negative	Negative	Negative	Negative	Negative	Negative	Negative	Negative	Negative	Negative	Negative	Negative	Negative	Negative	Negative	Negative
Kaihua County	KH417	Inpatient	Male	10	Throat swab	Non-national ILI surveillance sentinel hospital	Negative	Negative	Negative	Positive	Negative	Negative	Negative	Negative	Negative	Negative	Negative	Negative	Negative	Negative	Negative	Negative	Negative	Negative	Negative	Negative	Negative	Negative	Negative	Negative	Negative	Negative
Kaihua County	KH418	Inpatient	Male	4	Throat swab	Non-national ILI surveillance sentinel hospital	Negative	Negative	Negative	Positive	Positive	Negative	Negative	Negative	Negative	Negative	Negative	Negative	Negative	Negative	Negative	Negative	Negative	Negative	Negative	Negative	Negative	Negative	Negative	Negative	Negative	Negative
Kaihua County	KH419	Inpatient	Male	5	Throat swab	Non-national ILI surveillance sentinel hospital	Negative	Negative	Negative	Positive	Negative	Negative	Negative	Negative	Negative	Negative	Negative	Negative	Negative	Negative	Negative	Negative	Negative	Negative	Negative	Negative	Negative	Negative	Negative	Negative	Negative	Negative
Kaihua County	KH420	Outpatient and Emergency	Female	72	Throat swab	Non-national ILI surveillance sentinel hospital	Negative	Negative	Negative	Negative	Negative	Negative	Negative	Negative	Negative	Negative	Negative	Negative	Negative	Positive	Negative	Negative	Negative	Negative	Negative	Negative	Negative	Negative	Negative	Negative	Negative	Negative
Kaihua County	KH421	Outpatient and Emergency	Female	59	Throat swab	Non-national ILI surveillance sentinel hospital	Negative	Negative	Negative	Negative	Negative	Negative	Negative	Negative	Negative	Negative	Negative	Negative	Negative	Positive	Negative	Negative	Negative	Negative	Negative	Negative	Negative	Negative	Negative	Negative	Negative	Negative
Kaihua County	KH422	Outpatient and Emergency	Female	63	Throat swab	Non-national ILI surveillance sentinel hospital	Negative	Negative	Negative	Negative	Negative	Negative	Negative	Negative	Negative	Negative	Negative	Negative	Negative	Negative	Negative	Negative	Negative	Negative	Negative	Negative	Negative	Negative	Negative	Negative	Negative	Negative
Kaihua County	KH423	Outpatient and Emergency	Male	69	Throat swab	Non-national ILI surveillance sentinel hospital	Negative	Negative	Negative	Negative	Positive	Negative	Negative	Negative	Negative	Negative	Negative	Negative	Negative	Negative	Negative	Negative	Negative	Negative	Negative	Negative	Negative	Negative	Negative	Negative	Negative	Positive
Kaihua County	KH424	Inpatient	Female	87	Throat swab	Non-national ILI surveillance sentinel hospital	Negative	Negative	Negative	Negative	Negative	Negative	Negative	Negative	Negative	Negative	Negative	Negative	Negative	Negative	Negative	Negative	Negative	Negative	Negative	Negative	Negative	Negative	Negative	Negative	Negative	Negative
Kaihua County	KH425	Outpatient and Emergency	Male	8	Throat swab	Non-national ILI surveillance sentinel hospital	Negative	Negative	Negative	Positive	Negative	Negative	Negative	Negative	Negative	Negative	Negative	Negative	Negative	Positive	Negative	Negative	Negative	Negative	Negative	Negative	Negative	Negative	Negative	Negative	Negative	Negative
Kaihua County	KH426	Outpatient and Emergency	Female	9	Throat swab	Non-national ILI surveillance sentinel hospital	Negative	Negative	Negative	Negative	Positive	Negative	Negative	Negative	Negative	Negative	Negative	Negative	Negative	Negative	Negative	Negative	Negative	Negative	Negative	Negative	Negative	Negative	Negative	Negative	Negative	Negative
Kaihua County	KH427	Outpatient and Emergency	Female	13	Throat swab	Non-national ILI surveillance sentinel hospital	Negative	Negative	Negative	Negative	Negative	Negative	Negative	Negative	Negative	Negative	Negative	Negative	Negative	Negative	Negative	Negative	Negative	Negative	Negative	Negative	Negative	Negative	Negative	Negative	Negative	Negative
Kaihua County	KH428	Outpatient and Emergency	Male	13	Throat swab	Non-national ILI surveillance sentinel hospital	Negative	Negative	Negative	Negative	Negative	Negative	Negative	Negative	Negative	Negative	Negative	Negative	Negative	Negative	Negative	Negative	Negative	Negative	Negative	Negative	Negative	Negative	Negative	Negative	Negative	Negative
Kaihua County	KH429	Outpatient and Emergency	Female	4	Throat swab	Non-national ILI surveillance sentinel hospital	Negative	Negative	Negative	Positive	Negative	Negative	Negative	Negative	Negative	Negative	Negative	Negative	Negative	Negative	Negative	Negative	Negative	Negative	Negative	Negative	Negative	Negative	Negative	Negative	Negative	Negative
Kaihua County	KH430	Outpatient and Emergency	Female	4	Throat swab	Non-national ILI surveillance sentinel hospital	Negative	Negative	Negative	Positive	Negative	Negative	Negative	Negative	Negative	Negative	Negative	Positive	Negative	Negative	Negative	Negative	Negative	Negative	Negative	Negative	Negative	Negative	Negative	Negative	Negative	Negative
Kaihua County	KH431	Inpatient	Female	6	Throat swab	Non-national ILI surveillance sentinel hospital	Negative	Negative	Negative	Positive	Positive	Negative	Negative	Negative	Negative	Negative	Negative	Negative	Negative	Negative	Negative	Negative	Negative	Negative	Negative	Negative	Negative	Negative	Negative	Negative	Negative	Positive
Kaihua County	KH432	Inpatient	Male	3	Throat swab	Non-national ILI surveillance sentinel hospital	Negative	Negative	Negative	Positive	Negative	Negative	Negative	Negative	Negative	Negative	Negative	Negative	Negative	Negative	Negative	Negative	Negative	Negative	Negative	Negative	Negative	Negative	Negative	Negative	Negative	Negative
Kaihua County	KH433	Inpatient	Female	7	Throat swab	Non-national ILI surveillance sentinel hospital	Negative	Negative	Negative	Positive	Negative	Negative	Negative	Negative	Negative	Negative	Negative	Negative	Negative	Negative	Negative	Negative	Negative	Negative	Negative	Negative	Negative	Negative	Negative	Negative	Negative	Negative
Kaihua County	KH434	Inpatient	Male	1	Throat swab	Non-national ILI surveillance sentinel hospital	Negative	Negative	Negative	Negative	Negative	Negative	Negative	Negative	Negative	Negative	Negative	Positive	Positive	Negative	Negative	Negative	Negative	Negative	Negative	Negative	Negative	Negative	Negative	Negative	Negative	Negative
Kaihua County	KH435	Outpatient and Emergency	Female	14	Throat swab	Non-national ILI surveillance sentinel hospital	Negative	Negative	Negative	Negative	Negative	Negative	Negative	Negative	Negative	Negative	Negative	Negative	Negative	Negative	Negative	Negative	Negative	Negative	Negative	Negative	Negative	Negative	Negative	Negative	Negative	Negative
Kaihua County	KH436	Outpatient and Emergency	Female	28	Throat swab	Non-national ILI surveillance sentinel hospital	Negative	Negative	Negative	Positive	Negative	Negative	Negative	Negative	Negative	Negative	Negative	Negative	Negative	Negative	Negative	Negative	Negative	Negative	Negative	Negative	Negative	Negative	Negative	Negative	Negative	Negative
Kaihua County	KH437	Outpatient and Emergency	Male	17	Throat swab	Non-national ILI surveillance sentinel hospital	Negative	Negative	Negative	Negative	Negative	Negative	Negative	Negative	Negative	Negative	Negative	Negative	Negative	Negative	Negative	Negative	Negative	Negative	Negative	Negative	Negative	Negative	Negative	Negative	Negative	Negative
Kaihua County	KH438	Outpatient and Emergency	Female	47	Throat swab	Non-national ILI surveillance sentinel hospital	Negative	Negative	Negative	Negative	Negative	Negative	Negative	Negative	Negative	Negative	Negative	Negative	Negative	Positive	Negative	Negative	Negative	Negative	Negative	Negative	Negative	Negative	Negative	Negative	Negative	Negative
Kaihua County	KH439	Inpatient	Female	67	Throat swab	Non-national ILI surveillance sentinel hospital	Negative	Negative	Negative	Positive	Negative	Negative	Negative	Negative	Negative	Negative	Negative	Negative	Negative	Negative	Negative	Negative	Negative	Negative	Negative	Negative	Negative	Negative	Negative	Negative	Negative	Negative
Kaihua County	KH440	Outpatient and Emergency	Male	5	Throat swab	Non-national ILI surveillance sentinel hospital	Negative	Negative	Negative	Positive	Positive	Negative	Negative	Negative	Negative	Negative	Negative	Positive	Negative	Negative	Negative	Negative	Negative	Negative	Negative	Negative	Negative	Negative	Negative	Negative	Negative	Negative
Kaihua County	KH441	Outpatient and Emergency	Female	10	Throat swab	Non-national ILI surveillance sentinel hospital	Negative	Negative	Negative	Negative	Negative	Negative	Negative	Negative	Negative	Negative	Negative	Negative	Negative	Negative	Negative	Negative	Negative	Negative	Negative	Negative	Negative	Negative	Negative	Negative	Negative	Negative
Kaihua County	KH442	Outpatient and Emergency	Male	7	Throat swab	Non-national ILI surveillance sentinel hospital	Negative	Negative	Negative	Positive	Negative	Negative	Negative	Negative	Negative	Negative	Negative	Negative	Negative	Negative	Negative	Negative	Negative	Negative	Negative	Negative	Negative	Negative	Negative	Negative	Negative	Negative
Kaihua County	KH443	Outpatient and Emergency	Male	5	Throat swab	Non-national ILI surveillance sentinel hospital	Negative	Negative	Negative	Negative	Negative	Negative	Negative	Negative	Negative	Negative	Negative	Positive	Negative	Negative	Negative	Negative	Negative	Negative	Negative	Negative	Negative	Negative	Negative	Negative	Negative	Negative
Kaihua County	KH444	Outpatient and Emergency	Male	5	Throat swab	Non-national ILI surveillance sentinel hospital	Negative	Negative	Negative	Positive	Negative	Negative	Negative	Negative	Negative	Negative	Negative	Negative	Negative	Negative	Positive	Positive	Negative	Negative	Negative	Negative	Negative	Negative	Negative	Negative	Negative	Negative
Kaihua County	KH445	Outpatient and Emergency	Male	2	Throat swab	Non-national ILI surveillance sentinel hospital	Negative	Negative	Negative	Negative	Negative	Negative	Negative	Negative	Negative	Negative	Negative	Positive	Negative	Negative	Negative	Negative	Negative	Negative	Negative	Negative	Negative	Negative	Negative	Negative	Negative	Negative
Kaihua County	KH446	Inpatient	Female	6	Throat swab	Non-national ILI surveillance sentinel hospital	Negative	Negative	Negative	Negative	Negative	Negative	Negative	Negative	Negative	Negative	Negative	Positive	Negative	Negative	Negative	Negative	Negative	Negative	Negative	Negative	Negative	Negative	Negative	Negative	Negative	Negative
Kaihua County	KH447	Inpatient	Male	6	Throat swab	Non-national ILI surveillance sentinel hospital	Negative	Negative	Negative	Positive	Negative	Negative	Negative	Negative	Negative	Negative	Negative	Negative	Negative	Negative	Negative	Negative	Negative	Negative	Negative	Negative	Negative	Negative	Negative	Negative	Negative	Negative
Kaihua County	KH448	Inpatient	Male	2	Throat swab	Non-national ILI surveillance sentinel hospital	Negative	Negative	Negative	Positive	Negative	Negative	Negative	Negative	Negative	Negative	Negative	Negative	Negative	Negative	Negative	Negative	Negative	Negative	Negative	Negative	Negative	Negative	Negative	Negative	Negative	Negative
Kaihua County	KH449	Inpatient	Female	9	Throat swab	Non-national ILI surveillance sentinel hospital	Negative	Negative	Negative	Negative	Negative	Negative	Negative	Negative	Negative	Negative	Negative	Negative	Negative	Negative	Negative	Negative	Negative	Negative	Negative	Negative	Negative	Negative	Negative	Negative	Negative	Negative
Kaihua County	KH450	Outpatient and Emergency	Female	29	Throat swab	Non-national ILI surveillance sentinel hospital	Negative	Negative	Negative	Positive	Negative	Negative	Negative	Negative	Negative	Negative	Negative	Negative	Negative	Negative	Negative	Negative	Negative	Negative	Negative	Negative	Negative	Negative	Negative	Negative	Negative	Negative
Kaihua County	KH451	Inpatient	Female	46	Throat swab	Non-national ILI surveillance sentinel hospital	Negative	Negative	Negative	Negative	Positive	Negative	Negative	Negative	Negative	Negative	Negative	Negative	Negative	Negative	Negative	Negative	Negative	Negative	Negative	Negative	Negative	Negative	Negative	Negative	Negative	Negative
Kaihua County	KH452	Outpatient and Emergency	Male	14	Throat swab	Non-national ILI surveillance sentinel hospital	Negative	Negative	Negative	Positive	Negative	Negative	Negative	Negative	Negative	Negative	Negative	Negative	Negative	Negative	Negative	Negative	Negative	Negative	Negative	Negative	Negative	Negative	Negative	Negative	Negative	Negative
Kaihua County	KH453	Outpatient and Emergency	Female	52	Throat swab	Non-national ILI surveillance sentinel hospital	Negative	Negative	Negative	Negative	Positive	Negative	Negative	Negative	Negative	Negative	Negative	Negative	Negative	Negative	Negative	Negative	Negative	Negative	Negative	Negative	Negative	Negative	Negative	Negative	Negative	Negative
Kaihua County	KH454	Outpatient and Emergency	Female	37	Throat swab	Non-national ILI surveillance sentinel hospital	Negative	Negative	Negative	Positive	Negative	Negative	Negative	Negative	Negative	Negative	Negative	Negative	Negative	Negative	Negative	Negative	Negative	Negative	Negative	Negative	Negative	Negative	Negative	Negative	Negative	Negative

## Sheet: Qujiang District
Collection District/County	Sample ID	Patient Source	Sex	Age(years)	Specimen Type	Specimen Source	RSV	RSV-A	RSV-B	ADV	RV	HPIV	HPIV1	HPIV2	HPIV3	HPIV4	HMPV	EV	HBoV	SARS-CoV-2	HCOV	OC43	229E	HKU1	NL63	FluA	FluB	H1N1	H3N2	MP	CP	SP
Qujiang District	QJ1	Outpatient and Emergency	Female	11	Throat swab	Non-national ILI surveillance sentinel hospital	Negative	Negative	Negative	Negative	Negative	Negative	Negative	Negative	Negative	Negative	Negative	Negative	Negative	Negative	Negative	Negative	Negative	Negative	Negative	Positive	Negative	Negative	Positive	Negative	Negative	Negative
Qujiang District	QJ2	Outpatient and Emergency	Male	9	Throat swab	Non-national ILI surveillance sentinel hospital	Negative	Negative	Negative	Negative	Negative	Negative	Negative	Negative	Negative	Negative	Negative	Negative	Negative	Negative	Negative	Negative	Negative	Negative	Negative	Positive	Negative	Negative	Positive	Positive	Negative	Negative
Qujiang District	QJ3	Outpatient and Emergency	Male	12	Throat swab	Non-national ILI surveillance sentinel hospital	Negative	Negative	Negative	Positive	Negative	Negative	Negative	Negative	Negative	Negative	Negative	Negative	Negative	Negative	Negative	Negative	Negative	Negative	Negative	Positive	Negative	Negative	Positive	Negative	Negative	Negative
Qujiang District	QJ4	Outpatient and Emergency	Female	8	Throat swab	Non-national ILI surveillance sentinel hospital	Negative	Negative	Negative	Negative	Negative	Negative	Negative	Negative	Negative	Negative	Negative	Negative	Negative	Negative	Negative	Negative	Negative	Negative	Negative	Positive	Negative	Negative	Positive	Negative	Negative	Negative
Qujiang District	QJ5	Outpatient and Emergency	Male	7	Throat swab	Non-national ILI surveillance sentinel hospital	Negative	Negative	Negative	Negative	Negative	Negative	Negative	Negative	Negative	Negative	Negative	Negative	Negative	Negative	Negative	Negative	Negative	Negative	Negative	Positive	Negative	Negative	Positive	Negative	Negative	Negative
Qujiang District	QJ6	Outpatient and Emergency	Male	7	Throat swab	Non-national ILI surveillance sentinel hospital	Negative	Negative	Negative	Negative	Negative	Negative	Negative	Negative	Negative	Negative	Negative	Negative	Negative	Negative	Negative	Negative	Negative	Negative	Negative	Positive	Negative	Negative	Positive	Positive	Negative	Negative
Qujiang District	QJ7	Inpatient	Female	72	Bronchoalveolar lavage fluid	Non-national ILI surveillance sentinel hospital	Negative	Negative	Negative	Negative	Negative	Negative	Negative	Negative	Negative	Negative	Negative	Negative	Negative	Negative	Negative	Negative	Negative	Negative	Negative	Negative	Negative	Negative	Negative	Negative	Negative	Negative
Qujiang District	QJ8	Outpatient and Emergency	Female	55	Throat swab	Non-national ILI surveillance sentinel hospital	Negative	Negative	Negative	Negative	Negative	Negative	Negative	Negative	Negative	Negative	Negative	Negative	Negative	Negative	Negative	Negative	Negative	Negative	Negative	Negative	Negative	Negative	Negative	Negative	Negative	Negative
Qujiang District	QJ9	Outpatient and Emergency	Female	28	Throat swab	Non-national ILI surveillance sentinel hospital	Negative	Negative	Negative	Negative	Negative	Negative	Negative	Negative	Negative	Negative	Negative	Negative	Negative	Negative	Negative	Negative	Negative	Negative	Negative	Negative	Negative	Negative	Negative	Positive	Negative	Negative
Qujiang District	QJ10	Outpatient and Emergency	Female	25	Throat swab	Non-national ILI surveillance sentinel hospital	Negative	Negative	Negative	Negative	Negative	Negative	Negative	Negative	Negative	Negative	Negative	Negative	Negative	Negative	Negative	Negative	Negative	Negative	Negative	Positive	Negative	Negative	Positive	Negative	Negative	Negative
Qujiang District	QJ11	Outpatient and Emergency	Male	17	Throat swab	Non-national ILI surveillance sentinel hospital	Negative	Negative	Negative	Negative	Negative	Negative	Negative	Negative	Negative	Negative	Negative	Negative	Negative	Negative	Negative	Negative	Negative	Negative	Negative	Positive	Negative	Negative	Positive	Negative	Negative	Negative
Qujiang District	QJ12	Outpatient and Emergency	Male	23	Throat swab	Non-national ILI surveillance sentinel hospital	Negative	Negative	Negative	Negative	Negative	Negative	Negative	Negative	Negative	Negative	Negative	Negative	Negative	Negative	Negative	Negative	Negative	Negative	Negative	Positive	Negative	Negative	Positive	Negative	Negative	Positive
Qujiang District	QJ13	Inpatient	Female	27	Throat swab	Non-national ILI surveillance sentinel hospital	Negative	Negative	Negative	Negative	Negative	Negative	Negative	Negative	Negative	Negative	Negative	Negative	Negative	Negative	Negative	Negative	Negative	Negative	Negative	Negative	Negative	Negative	Negative	Negative	Negative	Negative
Qujiang District	QJ14	Inpatient	Male	46	Throat swab	Non-national ILI surveillance sentinel hospital	Negative	Negative	Negative	Negative	Negative	Negative	Negative	Negative	Negative	Negative	Negative	Negative	Negative	Negative	Negative	Negative	Negative	Negative	Negative	Positive	Negative	Negative	Positive	Negative	Negative	Negative
Qujiang District	QJ15	Inpatient	Male	15	Throat swab	Non-national ILI surveillance sentinel hospital	Negative	Negative	Negative	Negative	Negative	Negative	Negative	Negative	Negative	Negative	Negative	Negative	Negative	Negative	Negative	Negative	Negative	Negative	Negative	Negative	Negative	Negative	Negative	Negative	Negative	Negative
Qujiang District	QJ16	Outpatient and Emergency	Female	32	Throat swab	Non-national ILI surveillance sentinel hospital	Negative	Negative	Negative	Negative	Positive	Negative	Negative	Negative	Negative	Negative	Negative	Negative	Negative	Negative	Negative	Negative	Negative	Negative	Negative	Positive	Negative	Negative	Positive	Negative	Negative	Negative
Qujiang District	QJ17	Inpatient	Male	60	Bronchoalveolar lavage fluid	Non-national ILI surveillance sentinel hospital	Negative	Negative	Negative	Negative	Negative	Negative	Negative	Negative	Negative	Negative	Negative	Negative	Negative	Negative	Negative	Negative	Negative	Negative	Negative	Negative	Negative	Negative	Negative	Negative	Negative	Negative
Qujiang District	QJ18	Outpatient and Emergency	Female	16	Throat swab	Non-national ILI surveillance sentinel hospital	Negative	Negative	Negative	Negative	Negative	Negative	Negative	Negative	Negative	Negative	Negative	Negative	Negative	Negative	Negative	Negative	Negative	Negative	Negative	Negative	Negative	Negative	Negative	Negative	Negative	Negative
Qujiang District	QJ19	Outpatient and Emergency	Female	25	Throat swab	Non-national ILI surveillance sentinel hospital	Negative	Negative	Negative	Negative	Negative	Negative	Negative	Negative	Negative	Negative	Negative	Negative	Negative	Positive	Negative	Negative	Negative	Negative	Negative	Negative	Negative	Negative	Negative	Negative	Negative	Negative
Qujiang District	QJ20	Outpatient and Emergency	Male	34	Throat swab	Non-national ILI surveillance sentinel hospital	Negative	Negative	Negative	Negative	Negative	Negative	Negative	Negative	Negative	Negative	Negative	Negative	Negative	Negative	Negative	Negative	Negative	Negative	Negative	Negative	Negative	Negative	Negative	Negative	Negative	Positive
Qujiang District	QJ21	Inpatient	Female	69	Bronchoalveolar lavage fluid	Non-national ILI surveillance sentinel hospital	Negative	Negative	Negative	Negative	Negative	Negative	Negative	Negative	Negative	Negative	Negative	Negative	Negative	Negative	Negative	Negative	Negative	Negative	Negative	Negative	Negative	Negative	Negative	Negative	Negative	Negative
Qujiang District	QJ22	Outpatient and Emergency	Male	8	Throat swab	Non-national ILI surveillance sentinel hospital	Negative	Negative	Negative	Negative	Negative	Negative	Negative	Negative	Negative	Negative	Negative	Negative	Positive	Negative	Negative	Negative	Negative	Negative	Negative	Negative	Negative	Negative	Negative	Negative	Negative	Negative
Qujiang District	QJ23	Outpatient and Emergency	Female	10	Throat swab	Non-national ILI surveillance sentinel hospital	Negative	Negative	Negative	Negative	Negative	Negative	Negative	Negative	Negative	Negative	Negative	Negative	Negative	Negative	Negative	Negative	Negative	Negative	Negative	Negative	Negative	Negative	Negative	Negative	Negative	Negative
Qujiang District	QJ24	Outpatient and Emergency	Male	7	Throat swab	Non-national ILI surveillance sentinel hospital	Negative	Negative	Negative	Negative	Negative	Negative	Negative	Negative	Negative	Negative	Negative	Negative	Negative	Negative	Negative	Negative	Negative	Negative	Negative	Negative	Negative	Negative	Negative	Negative	Negative	Negative
Qujiang District	QJ25	Outpatient and Emergency	Male	9	Throat swab	Non-national ILI surveillance sentinel hospital	Negative	Negative	Negative	Negative	Negative	Negative	Negative	Negative	Negative	Negative	Negative	Negative	Negative	Negative	Negative	Negative	Negative	Negative	Negative	Positive	Negative	Negative	Positive	Negative	Negative	Positive
Qujiang District	QJ26	Outpatient and Emergency	Female	8	Throat swab	Non-national ILI surveillance sentinel hospital	Positive	Negative	Positive	Negative	Positive	Negative	Negative	Negative	Negative	Negative	Negative	Negative	Negative	Negative	Negative	Negative	Negative	Negative	Negative	Positive	Negative	Negative	Positive	Negative	Negative	Negative
Qujiang District	QJ27	Outpatient and Emergency	Male	8	Throat swab	Non-national ILI surveillance sentinel hospital	Negative	Negative	Negative	Negative	Negative	Negative	Negative	Negative	Negative	Negative	Negative	Negative	Negative	Negative	Negative	Negative	Negative	Negative	Negative	Negative	Negative	Negative	Negative	Negative	Negative	Negative
Qujiang District	QJ28	Inpatient	Male	15	Throat swab	Non-national ILI surveillance sentinel hospital	Negative	Negative	Negative	Negative	Negative	Negative	Negative	Negative	Negative	Negative	Negative	Negative	Negative	Negative	Negative	Negative	Negative	Negative	Negative	Negative	Negative	Negative	Negative	Negative	Negative	Negative
Qujiang District	QJ29	Inpatient	Female	86	Throat swab	Non-national ILI surveillance sentinel hospital	Negative	Negative	Negative	Negative	Negative	Negative	Negative	Negative	Negative	Negative	Negative	Negative	Negative	Negative	Negative	Negative	Negative	Negative	Negative	Positive	Negative	Negative	Positive	Negative	Negative	Negative
Qujiang District	QJ30	Inpatient	Female	37	Throat swab	Non-national ILI surveillance sentinel hospital	Negative	Negative	Negative	Negative	Positive	Negative	Negative	Negative	Negative	Negative	Negative	Negative	Negative	Negative	Negative	Negative	Negative	Negative	Negative	Negative	Negative	Negative	Negative	Negative	Negative	Negative
Qujiang District	QJ31	Outpatient and Emergency	Female	5	Throat swab	Non-national ILI surveillance sentinel hospital	Negative	Negative	Negative	Positive	Negative	Negative	Negative	Negative	Negative	Negative	Positive	Negative	Negative	Negative	Negative	Negative	Negative	Negative	Negative	Negative	Negative	Negative	Negative	Negative	Negative	Positive
Qujiang District	QJ32	Outpatient and Emergency	Male	13	Throat swab	Non-national ILI surveillance sentinel hospital	Negative	Negative	Negative	Negative	Negative	Negative	Negative	Negative	Negative	Negative	Negative	Negative	Negative	Negative	Negative	Negative	Negative	Negative	Negative	Negative	Negative	Negative	Negative	Negative	Negative	Positive
Qujiang District	QJ33	Outpatient and Emergency	Female	9	Throat swab	Non-national ILI surveillance sentinel hospital	Negative	Negative	Negative	Negative	Negative	Negative	Negative	Negative	Negative	Negative	Negative	Negative	Negative	Negative	Negative	Negative	Negative	Negative	Negative	Positive	Negative	Negative	Positive	Positive	Negative	Negative
Qujiang District	QJ34	Outpatient and Emergency	Male	8	Throat swab	Non-national ILI surveillance sentinel hospital	Negative	Negative	Negative	Negative	Negative	Negative	Negative	Negative	Negative	Negative	Negative	Negative	Negative	Negative	Negative	Negative	Negative	Negative	Negative	Positive	Negative	Negative	Positive	Negative	Negative	Negative
Qujiang District	QJ35	Outpatient and Emergency	Female	6	Throat swab	Non-national ILI surveillance sentinel hospital	Negative	Negative	Negative	Negative	Negative	Positive	Positive	Negative	Negative	Negative	Negative	Negative	Negative	Negative	Negative	Negative	Negative	Negative	Negative	Negative	Negative	Negative	Negative	Negative	Negative	Positive
Qujiang District	QJ36	Outpatient and Emergency	Male	12	Throat swab	Non-national ILI surveillance sentinel hospital	Negative	Negative	Negative	Negative	Negative	Negative	Negative	Negative	Negative	Negative	Negative	Negative	Negative	Negative	Negative	Negative	Negative	Negative	Negative	Positive	Negative	Negative	Positive	Negative	Negative	Negative
Qujiang District	QJ37	Inpatient	Male	59	Bronchoalveolar lavage fluid	Non-national ILI surveillance sentinel hospital	Negative	Negative	Negative	Negative	Positive	Negative	Negative	Negative	Negative	Negative	Negative	Negative	Negative	Negative	Negative	Negative	Negative	Negative	Negative	Negative	Negative	Negative	Negative	Negative	Negative	Negative
Qujiang District	QJ38	Inpatient	Male	47	Throat swab	Non-national ILI surveillance sentinel hospital	Negative	Negative	Negative	Negative	Negative	Negative	Negative	Negative	Negative	Negative	Negative	Negative	Negative	Negative	Negative	Negative	Negative	Negative	Negative	Negative	Negative	Negative	Negative	Negative	Negative	Negative
Qujiang District	QJ39	Inpatient	Male	51	Throat swab	Non-national ILI surveillance sentinel hospital	Negative	Negative	Negative	Negative	Negative	Negative	Negative	Negative	Negative	Negative	Negative	Negative	Negative	Negative	Negative	Negative	Negative	Negative	Negative	Negative	Negative	Negative	Negative	Negative	Negative	Negative
Qujiang District	QJ40	Inpatient	Male	15	Throat swab	Non-national ILI surveillance sentinel hospital	Negative	Negative	Negative	Negative	Negative	Negative	Negative	Negative	Negative	Negative	Negative	Negative	Negative	Negative	Negative	Negative	Negative	Negative	Negative	Negative	Negative	Negative	Negative	Negative	Negative	Negative
Qujiang District	QJ41	Outpatient and Emergency	Female	31	Throat swab	Non-national ILI surveillance sentinel hospital	Negative	Negative	Negative	Negative	Negative	Negative	Negative	Negative	Negative	Negative	Negative	Negative	Negative	Negative	Negative	Negative	Negative	Negative	Negative	Positive	Negative	Negative	Positive	Negative	Negative	Negative
Qujiang District	QJ42	Outpatient and Emergency	Male	25	Throat swab	Non-national ILI surveillance sentinel hospital	Negative	Negative	Negative	Negative	Negative	Negative	Negative	Negative	Negative	Negative	Negative	Negative	Negative	Negative	Negative	Negative	Negative	Negative	Negative	Negative	Negative	Negative	Negative	Negative	Negative	Negative
Qujiang District	QJ43	Outpatient and Emergency	Male	25	Throat swab	Non-national ILI surveillance sentinel hospital	Negative	Negative	Negative	Negative	Negative	Negative	Negative	Negative	Negative	Negative	Negative	Negative	Negative	Negative	Negative	Negative	Negative	Negative	Negative	Positive	Negative	Negative	Positive	Negative	Negative	Positive
Qujiang District	QJ44	Outpatient and Emergency	Female	33	Throat swab	Non-national ILI surveillance sentinel hospital	Negative	Negative	Negative	Negative	Negative	Negative	Negative	Negative	Negative	Negative	Negative	Negative	Negative	Negative	Negative	Negative	Negative	Negative	Negative	Positive	Negative	Negative	Positive	Negative	Negative	Negative
Qujiang District	QJ45	Inpatient	Female	62	Bronchoalveolar lavage fluid	Non-national ILI surveillance sentinel hospital	Negative	Negative	Negative	Negative	Positive	Negative	Negative	Negative	Negative	Negative	Negative	Negative	Negative	Negative	Negative	Negative	Negative	Negative	Negative	Negative	Negative	Negative	Negative	Negative	Negative	Negative
Qujiang District	QJ46	Outpatient and Emergency	Male	9	Throat swab	Non-national ILI surveillance sentinel hospital	Negative	Negative	Negative	Negative	Negative	Negative	Negative	Negative	Negative	Negative	Negative	Negative	Negative	Negative	Negative	Negative	Negative	Negative	Negative	Positive	Negative	Negative	Positive	Negative	Negative	Negative
Qujiang District	QJ47	Outpatient and Emergency	Female	13	Throat swab	Non-national ILI surveillance sentinel hospital	Negative	Negative	Negative	Negative	Negative	Negative	Negative	Negative	Negative	Negative	Negative	Negative	Negative	Negative	Negative	Negative	Negative	Negative	Negative	Positive	Negative	Negative	Positive	Negative	Negative	Negative
Qujiang District	QJ48	Outpatient and Emergency	Female	12	Throat swab	Non-national ILI surveillance sentinel hospital	Negative	Negative	Negative	Negative	Negative	Negative	Negative	Negative	Negative	Negative	Negative	Negative	Negative	Negative	Negative	Negative	Negative	Negative	Negative	Negative	Negative	Negative	Negative	Negative	Negative	Negative
Qujiang District	QJ49	Outpatient and Emergency	Female	7	Throat swab	Non-national ILI surveillance sentinel hospital	Negative	Negative	Negative	Negative	Negative	Negative	Negative	Negative	Negative	Negative	Negative	Negative	Negative	Negative	Negative	Negative	Negative	Negative	Negative	Positive	Negative	Negative	Positive	Negative	Negative	Negative
Qujiang District	QJ50	Outpatient and Emergency	Male	9	Throat swab	Non-national ILI surveillance sentinel hospital	Negative	Negative	Negative	Negative	Negative	Negative	Negative	Negative	Negative	Negative	Negative	Negative	Negative	Negative	Negative	Negative	Negative	Negative	Negative	Negative	Negative	Negative	Negative	Negative	Negative	Negative
Qujiang District	QJ51	Outpatient and Emergency	Male	6	Throat swab	Non-national ILI surveillance sentinel hospital	Negative	Negative	Negative	Negative	Negative	Negative	Negative	Negative	Negative	Negative	Negative	Negative	Negative	Negative	Negative	Negative	Negative	Negative	Negative	Positive	Negative	Negative	Positive	Negative	Negative	Negative
Qujiang District	QJ52	Inpatient	Male	51	Bronchoalveolar lavage fluid	Non-national ILI surveillance sentinel hospital	Negative	Negative	Negative	Negative	Negative	Negative	Negative	Negative	Negative	Negative	Negative	Negative	Negative	Negative	Negative	Negative	Negative	Negative	Negative	Negative	Positive	Negative	Negative	Negative	Negative	Negative
Qujiang District	QJ53	Inpatient	Female	37	Throat swab	Non-national ILI surveillance sentinel hospital	Negative	Negative	Negative	Negative	Negative	Negative	Negative	Negative	Negative	Negative	Negative	Negative	Negative	Negative	Negative	Negative	Negative	Negative	Negative	Negative	Negative	Negative	Negative	Negative	Negative	Negative
Qujiang District	QJ54	Inpatient	Male	53	Throat swab	Non-national ILI surveillance sentinel hospital	Negative	Negative	Negative	Negative	Negative	Negative	Negative	Negative	Negative	Negative	Negative	Negative	Negative	Negative	Negative	Negative	Negative	Negative	Negative	Positive	Negative	Negative	Positive	Negative	Negative	Negative
Qujiang District	QJ55	Inpatient	Female	57	Throat swab	Non-national ILI surveillance sentinel hospital	Negative	Negative	Negative	Negative	Negative	Negative	Negative	Negative	Negative	Negative	Negative	Negative	Negative	Negative	Negative	Negative	Negative	Negative	Negative	Negative	Negative	Negative	Negative	Negative	Negative	Negative
Qujiang District	QJ56	Outpatient and Emergency	Female	29	Throat swab	Non-national ILI surveillance sentinel hospital	Negative	Negative	Negative	Negative	Negative	Negative	Negative	Negative	Negative	Negative	Negative	Negative	Negative	Negative	Negative	Negative	Negative	Negative	Negative	Positive	Negative	Negative	Positive	Negative	Negative	Negative
Qujiang District	QJ57	Outpatient and Emergency	Male	21	Throat swab	Non-national ILI surveillance sentinel hospital	Negative	Negative	Negative	Negative	Negative	Negative	Negative	Negative	Negative	Negative	Negative	Negative	Negative	Negative	Negative	Negative	Negative	Negative	Negative	Positive	Negative	Negative	Positive	Negative	Negative	Negative
Qujiang District	QJ58	Outpatient and Emergency	Female	40	Throat swab	Non-national ILI surveillance sentinel hospital	Negative	Negative	Negative	Negative	Negative	Negative	Negative	Negative	Negative	Negative	Negative	Negative	Negative	Negative	Negative	Negative	Negative	Negative	Negative	Positive	Negative	Negative	Positive	Negative	Negative	Negative
Qujiang District	QJ59	Outpatient and Emergency	Female	21	Throat swab	Non-national ILI surveillance sentinel hospital	Negative	Negative	Negative	Negative	Negative	Negative	Negative	Negative	Negative	Negative	Positive	Negative	Negative	Negative	Negative	Negative	Negative	Negative	Negative	Negative	Negative	Negative	Negative	Negative	Negative	Negative
Qujiang District	QJ60	Inpatient	Male	34	Bronchoalveolar lavage fluid	Non-national ILI surveillance sentinel hospital	Negative	Negative	Negative	Negative	Negative	Negative	Negative	Negative	Negative	Negative	Negative	Negative	Negative	Negative	Negative	Negative	Negative	Negative	Negative	Positive	Negative	Negative	Positive	Negative	Negative	Negative
Qujiang District	QJ61	Outpatient and Emergency	Female	11	Throat swab	Non-national ILI surveillance sentinel hospital	Negative	Negative	Negative	Negative	Negative	Negative	Negative	Negative	Negative	Negative	Positive	Negative	Negative	Negative	Negative	Negative	Negative	Negative	Negative	Negative	Negative	Negative	Negative	Positive	Negative	Positive
Qujiang District	QJ62	Outpatient and Emergency	Male	1	Throat swab	Non-national ILI surveillance sentinel hospital	Negative	Negative	Negative	Negative	Negative	Negative	Negative	Negative	Negative	Negative	Negative	Negative	Negative	Negative	Negative	Negative	Negative	Negative	Negative	Negative	Negative	Negative	Negative	Negative	Negative	Negative
Qujiang District	QJ63	Outpatient and Emergency	Male	7	Throat swab	Non-national ILI surveillance sentinel hospital	Negative	Negative	Negative	Negative	Negative	Negative	Negative	Negative	Negative	Negative	Negative	Negative	Negative	Negative	Negative	Negative	Negative	Negative	Negative	Negative	Negative	Negative	Negative	Negative	Negative	Negative
Qujiang District	QJ64	Outpatient and Emergency	Female	7	Throat swab	Non-national ILI surveillance sentinel hospital	Negative	Negative	Negative	Negative	Negative	Negative	Negative	Negative	Negative	Negative	Negative	Negative	Negative	Negative	Negative	Negative	Negative	Negative	Negative	Positive	Negative	Negative	Positive	Negative	Negative	Negative
Qujiang District	QJ65	Outpatient and Emergency	Male	7	Throat swab	Non-national ILI surveillance sentinel hospital	Negative	Negative	Negative	Negative	Negative	Negative	Negative	Negative	Negative	Negative	Negative	Negative	Negative	Negative	Negative	Negative	Negative	Negative	Negative	Positive	Negative	Negative	Positive	Negative	Negative	Negative
Qujiang District	QJ66	Outpatient and Emergency	Male	3	Throat swab	Non-national ILI surveillance sentinel hospital	Negative	Negative	Negative	Negative	Negative	Negative	Negative	Negative	Negative	Negative	Negative	Negative	Negative	Negative	Negative	Negative	Negative	Negative	Negative	Positive	Negative	Negative	Positive	Positive	Negative	Positive
Qujiang District	QJ67	Inpatient	Male	56	Throat swab	Non-national ILI surveillance sentinel hospital	Negative	Negative	Negative	Negative	Negative	Negative	Negative	Negative	Negative	Negative	Negative	Negative	Negative	Negative	Negative	Negative	Negative	Negative	Negative	Negative	Negative	Negative	Negative	Negative	Negative	Negative
Qujiang District	QJ68	Inpatient	Female	50	Throat swab	Non-national ILI surveillance sentinel hospital	Negative	Negative	Negative	Negative	Negative	Negative	Negative	Negative	Negative	Negative	Negative	Negative	Negative	Negative	Negative	Negative	Negative	Negative	Negative	Negative	Negative	Negative	Negative	Negative	Negative	Negative
Qujiang District	QJ69	Inpatient	Female	79	Throat swab	Non-national ILI surveillance sentinel hospital	Negative	Negative	Negative	Negative	Negative	Negative	Negative	Negative	Negative	Negative	Negative	Negative	Negative	Negative	Negative	Negative	Negative	Negative	Negative	Negative	Negative	Negative	Negative	Negative	Negative	Negative
Qujiang District	QJ70	Inpatient	Male	71	Bronchoalveolar lavage fluid	Non-national ILI surveillance sentinel hospital	Negative	Negative	Negative	Negative	Negative	Negative	Negative	Negative	Negative	Negative	Negative	Negative	Negative	Negative	Negative	Negative	Negative	Negative	Negative	Negative	Negative	Negative	Negative	Negative	Negative	Negative
Qujiang District	QJ71	Outpatient and Emergency	Male	22	Throat swab	Non-national ILI surveillance sentinel hospital	Negative	Negative	Negative	Negative	Negative	Positive	Negative	Negative	Negative	Positive	Negative	Negative	Negative	Negative	Negative	Negative	Negative	Negative	Negative	Positive	Negative	Negative	Positive	Negative	Negative	Negative
Qujiang District	QJ72	Outpatient and Emergency	Female	26	Throat swab	Non-national ILI surveillance sentinel hospital	Negative	Negative	Negative	Negative	Negative	Negative	Negative	Negative	Negative	Negative	Negative	Negative	Negative	Negative	Negative	Negative	Negative	Negative	Negative	Positive	Negative	Negative	Positive	Negative	Negative	Negative
Qujiang District	QJ73	Outpatient and Emergency	Male	34	Throat swab	Non-national ILI surveillance sentinel hospital	Negative	Negative	Negative	Negative	Negative	Negative	Negative	Negative	Negative	Negative	Negative	Negative	Negative	Negative	Negative	Negative	Negative	Negative	Negative	Negative	Negative	Negative	Negative	Negative	Negative	Negative
Qujiang District	QJ74	Outpatient and Emergency	Female	16	Throat swab	Non-national ILI surveillance sentinel hospital	Negative	Negative	Negative	Negative	Negative	Negative	Negative	Negative	Negative	Negative	Negative	Negative	Negative	Negative	Negative	Negative	Negative	Negative	Negative	Negative	Negative	Negative	Negative	Negative	Negative	Negative
Qujiang District	QJ75	Inpatient	Male	61	Bronchoalveolar lavage fluid	Non-national ILI surveillance sentinel hospital	Negative	Negative	Negative	Negative	Negative	Negative	Negative	Negative	Negative	Negative	Negative	Negative	Negative	Negative	Negative	Negative	Negative	Negative	Negative	Negative	Negative	Negative	Negative	Negative	Negative	Negative
Qujiang District	QJ76	Outpatient and Emergency	Female	6	Throat swab	Non-national ILI surveillance sentinel hospital	Negative	Negative	Negative	Negative	Negative	Negative	Negative	Negative	Negative	Negative	Negative	Negative	Negative	Negative	Negative	Negative	Negative	Negative	Negative	Negative	Positive	Negative	Negative	Negative	Negative	Negative
Qujiang District	QJ77	Outpatient and Emergency	Female	8	Throat swab	Non-national ILI surveillance sentinel hospital	Negative	Negative	Negative	Negative	Negative	Negative	Negative	Negative	Negative	Negative	Negative	Negative	Negative	Negative	Negative	Negative	Negative	Negative	Negative	Negative	Negative	Negative	Negative	Negative	Negative	Negative
Qujiang District	QJ78	Outpatient and Emergency	Female	13	Throat swab	Non-national ILI surveillance sentinel hospital	Negative	Negative	Negative	Negative	Negative	Negative	Negative	Negative	Negative	Negative	Negative	Negative	Negative	Negative	Negative	Negative	Negative	Negative	Negative	Positive	Negative	Negative	Positive	Negative	Negative	Negative
Qujiang District	QJ79	Outpatient and Emergency	Female	9	Throat swab	Non-national ILI surveillance sentinel hospital	Negative	Negative	Negative	Negative	Negative	Negative	Negative	Negative	Negative	Negative	Negative	Negative	Negative	Negative	Negative	Negative	Negative	Negative	Negative	Positive	Negative	Negative	Positive	Positive	Negative	Positive
Qujiang District	QJ80	Outpatient and Emergency	Female	9	Throat swab	Non-national ILI surveillance sentinel hospital	Negative	Negative	Negative	Negative	Negative	Negative	Negative	Negative	Negative	Negative	Negative	Negative	Negative	Negative	Positive	Positive	Negative	Negative	Negative	Positive	Negative	Negative	Positive	Positive	Negative	Positive
Qujiang District	QJ81	Outpatient and Emergency	Female	8	Throat swab	Non-national ILI surveillance sentinel hospital	Negative	Negative	Negative	Positive	Negative	Negative	Negative	Negative	Negative	Negative	Negative	Negative	Negative	Negative	Negative	Negative	Negative	Negative	Negative	Negative	Negative	Negative	Negative	Negative	Negative	Negative
Qujiang District	QJ82	Inpatient	Female	50	Bronchoalveolar lavage fluid	Non-national ILI surveillance sentinel hospital	Negative	Negative	Negative	Negative	Negative	Negative	Negative	Negative	Negative	Negative	Negative	Negative	Negative	Negative	Negative	Negative	Negative	Negative	Negative	Negative	Negative	Negative	Negative	Negative	Negative	Negative
Qujiang District	QJ83	Inpatient	Female	39	Throat swab	Non-national ILI surveillance sentinel hospital	Negative	Negative	Negative	Negative	Negative	Negative	Negative	Negative	Negative	Negative	Negative	Negative	Negative	Negative	Negative	Negative	Negative	Negative	Negative	Negative	Negative	Negative	Negative	Negative	Negative	Negative
Qujiang District	QJ84	Inpatient	Female	15	Throat swab	Non-national ILI surveillance sentinel hospital	Negative	Negative	Negative	Negative	Negative	Negative	Negative	Negative	Negative	Negative	Negative	Negative	Negative	Negative	Negative	Negative	Negative	Negative	Negative	Negative	Negative	Negative	Negative	Negative	Negative	Negative
Qujiang District	QJ85	Inpatient	Female	40	Throat swab	Non-national ILI surveillance sentinel hospital	Negative	Negative	Negative	Negative	Negative	Negative	Negative	Negative	Negative	Negative	Negative	Negative	Negative	Negative	Negative	Negative	Negative	Negative	Negative	Negative	Negative	Negative	Negative	Negative	Negative	Negative
Qujiang District	QJ86	Outpatient and Emergency	Male	17	Throat swab	Non-national ILI surveillance sentinel hospital	Negative	Negative	Negative	Negative	Negative	Negative	Negative	Negative	Negative	Negative	Negative	Negative	Negative	Negative	Negative	Negative	Negative	Negative	Negative	Negative	Negative	Negative	Negative	Positive	Negative	Negative
Qujiang District	QJ87	Outpatient and Emergency	Female	39	Throat swab	Non-national ILI surveillance sentinel hospital	Negative	Negative	Negative	Negative	Negative	Negative	Negative	Negative	Negative	Negative	Negative	Negative	Negative	Negative	Negative	Negative	Negative	Negative	Negative	Positive	Negative	Negative	Positive	Negative	Negative	Negative
Qujiang District	QJ88	Outpatient and Emergency	Female	29	Throat swab	Non-national ILI surveillance sentinel hospital	Negative	Negative	Negative	Negative	Negative	Negative	Negative	Negative	Negative	Negative	Negative	Negative	Negative	Negative	Negative	Negative	Negative	Negative	Negative	Positive	Negative	Negative	Positive	Negative	Negative	Negative
Qujiang District	QJ89	Outpatient and Emergency	Female	27	Throat swab	Non-national ILI surveillance sentinel hospital	Negative	Negative	Negative	Negative	Negative	Negative	Negative	Negative	Negative	Negative	Negative	Negative	Negative	Negative	Negative	Negative	Negative	Negative	Negative	Negative	Positive	Negative	Negative	Negative	Negative	Negative
Qujiang District	QJ90	Inpatient	Male	44	Bronchoalveolar lavage fluid	Non-national ILI surveillance sentinel hospital	Negative	Negative	Negative	Negative	Negative	Negative	Negative	Negative	Negative	Negative	Negative	Negative	Negative	Negative	Negative	Negative	Negative	Negative	Negative	Negative	Negative	Negative	Negative	Positive	Negative	Negative
Qujiang District	QJ91	Outpatient and Emergency	Female	14	Throat swab	Non-national ILI surveillance sentinel hospital	Negative	Negative	Negative	Negative	Negative	Negative	Negative	Negative	Negative	Negative	Negative	Negative	Negative	Negative	Negative	Negative	Negative	Negative	Negative	Positive	Negative	Negative	Positive	Negative	Negative	Negative
Qujiang District	QJ92	Outpatient and Emergency	Female	14	Throat swab	Non-national ILI surveillance sentinel hospital	Negative	Negative	Negative	Negative	Negative	Negative	Negative	Negative	Negative	Negative	Negative	Negative	Negative	Negative	Negative	Negative	Negative	Negative	Negative	Positive	Negative	Negative	Positive	Negative	Negative	Negative
Qujiang District	QJ93	Outpatient and Emergency	Female	7	Throat swab	Non-national ILI surveillance sentinel hospital	Positive	Negative	Positive	Negative	Negative	Negative	Negative	Negative	Negative	Negative	Negative	Negative	Negative	Negative	Negative	Negative	Negative	Negative	Negative	Negative	Negative	Negative	Negative	Negative	Negative	Negative
Qujiang District	QJ94	Outpatient and Emergency	Female	9	Throat swab	Non-national ILI surveillance sentinel hospital	Negative	Negative	Negative	Negative	Negative	Negative	Negative	Negative	Negative	Negative	Negative	Negative	Negative	Negative	Negative	Negative	Negative	Negative	Negative	Negative	Positive	Negative	Negative	Negative	Negative	Positive
Qujiang District	QJ95	Outpatient and Emergency	Female	8	Throat swab	Non-national ILI surveillance sentinel hospital	Negative	Negative	Negative	Negative	Negative	Negative	Negative	Negative	Negative	Negative	Negative	Negative	Negative	Negative	Negative	Negative	Negative	Negative	Negative	Negative	Positive	Negative	Negative	Negative	Negative	Negative
Qujiang District	QJ96	Outpatient and Emergency	Female	12	Throat swab	Non-national ILI surveillance sentinel hospital	Negative	Negative	Negative	Positive	Negative	Negative	Negative	Negative	Negative	Negative	Negative	Negative	Negative	Negative	Negative	Negative	Negative	Negative	Negative	Negative	Negative	Negative	Negative	Negative	Negative	Negative
Qujiang District	QJ97	Inpatient	Male	74	Bronchoalveolar lavage fluid	Non-national ILI surveillance sentinel hospital	Negative	Negative	Negative	Negative	Negative	Negative	Negative	Negative	Negative	Negative	Negative	Negative	Negative	Negative	Negative	Negative	Negative	Negative	Negative	Negative	Negative	Negative	Negative	Negative	Negative	Negative
Qujiang District	QJ98	Inpatient	Female	59	Throat swab	Non-national ILI surveillance sentinel hospital	Negative	Negative	Negative	Negative	Negative	Negative	Negative	Negative	Negative	Negative	Negative	Negative	Negative	Negative	Negative	Negative	Negative	Negative	Negative	Negative	Negative	Negative	Negative	Negative	Negative	Negative
Qujiang District	QJ99	Inpatient	Male	79	Throat swab	Non-national ILI surveillance sentinel hospital	Negative	Negative	Negative	Negative	Negative	Negative	Negative	Negative	Negative	Negative	Negative	Negative	Negative	Negative	Negative	Negative	Negative	Negative	Negative	Negative	Negative	Negative	Negative	Negative	Negative	Negative
Qujiang District	QJ100	Inpatient	Female	59	Throat swab	Non-national ILI surveillance sentinel hospital	Negative	Negative	Negative	Negative	Negative	Negative	Negative	Negative	Negative	Negative	Negative	Negative	Negative	Negative	Negative	Negative	Negative	Negative	Negative	Negative	Negative	Negative	Negative	Negative	Negative	Negative
Qujiang District	QJ101	Outpatient and Emergency	Male	20	Throat swab	Non-national ILI surveillance sentinel hospital	Negative	Negative	Negative	Negative	Negative	Negative	Negative	Negative	Negative	Negative	Negative	Negative	Negative	Negative	Negative	Negative	Negative	Negative	Negative	Positive	Negative	Negative	Positive	Negative	Negative	Negative
Qujiang District	QJ102	Outpatient and Emergency	Male	20	Throat swab	Non-national ILI surveillance sentinel hospital	Negative	Negative	Negative	Negative	Negative	Negative	Negative	Negative	Negative	Negative	Negative	Negative	Negative	Negative	Negative	Negative	Negative	Negative	Negative	Negative	Positive	Negative	Negative	Negative	Negative	Negative
Qujiang District	QJ103	Outpatient and Emergency	Male	16	Throat swab	Non-national ILI surveillance sentinel hospital	Negative	Negative	Negative	Negative	Positive	Negative	Negative	Negative	Negative	Negative	Negative	Negative	Negative	Negative	Negative	Negative	Negative	Negative	Negative	Negative	Positive	Negative	Negative	Negative	Negative	Negative
Qujiang District	QJ104	Outpatient and Emergency	Male	27	Throat swab	Non-national ILI surveillance sentinel hospital	Negative	Negative	Negative	Negative	Negative	Negative	Negative	Negative	Negative	Negative	Negative	Negative	Negative	Negative	Negative	Negative	Negative	Negative	Negative	Positive	Negative	Negative	Positive	Negative	Negative	Negative
Qujiang District	QJ105	Inpatient	Male	74	Bronchoalveolar lavage fluid	Non-national ILI surveillance sentinel hospital	Negative	Negative	Negative	Negative	Negative	Negative	Negative	Negative	Negative	Negative	Negative	Negative	Negative	Negative	Negative	Negative	Negative	Negative	Negative	Negative	Negative	Negative	Negative	Negative	Negative	Negative
Qujiang District	QJ106	Outpatient and Emergency	Female	10	Throat swab	Non-national ILI surveillance sentinel hospital	Negative	Negative	Negative	Negative	Negative	Negative	Negative	Negative	Negative	Negative	Negative	Negative	Negative	Negative	Negative	Negative	Negative	Negative	Negative	Negative	Positive	Negative	Negative	Positive	Negative	Positive
Qujiang District	QJ107	Outpatient and Emergency	Male	13	Throat swab	Non-national ILI surveillance sentinel hospital	Negative	Negative	Negative	Negative	Positive	Negative	Negative	Negative	Negative	Negative	Negative	Negative	Negative	Negative	Negative	Negative	Negative	Negative	Negative	Negative	Negative	Negative	Negative	Negative	Negative	Positive
Qujiang District	QJ108	Outpatient and Emergency	Female	14	Throat swab	Non-national ILI surveillance sentinel hospital	Negative	Negative	Negative	Negative	Positive	Negative	Negative	Negative	Negative	Negative	Negative	Negative	Negative	Negative	Negative	Negative	Negative	Negative	Negative	Negative	Negative	Negative	Negative	Negative	Negative	Negative
Qujiang District	QJ109	Outpatient and Emergency	Male	10	Throat swab	Non-national ILI surveillance sentinel hospital	Negative	Negative	Negative	Negative	Negative	Negative	Negative	Negative	Negative	Negative	Negative	Negative	Negative	Negative	Negative	Negative	Negative	Negative	Negative	Negative	Negative	Negative	Negative	Positive	Negative	Positive
Qujiang District	QJ110	Outpatient and Emergency	Female	11	Throat swab	Non-national ILI surveillance sentinel hospital	Negative	Negative	Negative	Negative	Negative	Negative	Negative	Negative	Negative	Negative	Negative	Negative	Negative	Negative	Negative	Negative	Negative	Negative	Negative	Negative	Positive	Negative	Negative	Negative	Negative	Negative
Qujiang District	QJ111	Outpatient and Emergency	Female	9	Throat swab	Non-national ILI surveillance sentinel hospital	Negative	Negative	Negative	Negative	Negative	Negative	Negative	Negative	Negative	Negative	Negative	Negative	Negative	Negative	Negative	Negative	Negative	Negative	Negative	Negative	Negative	Negative	Negative	Negative	Negative	Negative
Qujiang District	QJ112	Inpatient	Female	39	Bronchoalveolar lavage fluid	Non-national ILI surveillance sentinel hospital	Negative	Negative	Negative	Negative	Negative	Negative	Negative	Negative	Negative	Negative	Positive	Negative	Negative	Negative	Negative	Negative	Negative	Negative	Negative	Negative	Negative	Negative	Negative	Negative	Negative	Negative
Qujiang District	QJ113	Inpatient	Male	61	Throat swab	Non-national ILI surveillance sentinel hospital	Negative	Negative	Negative	Negative	Negative	Negative	Negative	Negative	Negative	Negative	Negative	Negative	Negative	Negative	Negative	Negative	Negative	Negative	Negative	Positive	Negative	Negative	Positive	Negative	Negative	Positive
Qujiang District	QJ114	Inpatient	Male	64	Throat swab	Non-national ILI surveillance sentinel hospital	Negative	Negative	Negative	Negative	Negative	Negative	Negative	Negative	Negative	Negative	Negative	Negative	Negative	Negative	Negative	Negative	Negative	Negative	Negative	Negative	Negative	Negative	Negative	Negative	Negative	Negative
Qujiang District	QJ115	Inpatient	Male	78	Throat swab	Non-national ILI surveillance sentinel hospital	Negative	Negative	Negative	Negative	Negative	Negative	Negative	Negative	Negative	Negative	Negative	Negative	Negative	Negative	Negative	Negative	Negative	Negative	Negative	Negative	Negative	Negative	Negative	Negative	Negative	Negative
Qujiang District	QJ116	Outpatient and Emergency	Male	42	Throat swab	Non-national ILI surveillance sentinel hospital	Negative	Negative	Negative	Negative	Negative	Negative	Negative	Negative	Negative	Negative	Negative	Negative	Negative	Negative	Negative	Negative	Negative	Negative	Negative	Negative	Negative	Negative	Negative	Negative	Negative	Negative
Qujiang District	QJ117	Outpatient and Emergency	Male	16	Throat swab	Non-national ILI surveillance sentinel hospital	Negative	Negative	Negative	Negative	Negative	Negative	Negative	Negative	Negative	Negative	Negative	Negative	Negative	Negative	Negative	Negative	Negative	Negative	Negative	Negative	Positive	Negative	Negative	Negative	Negative	Negative
Qujiang District	QJ118	Outpatient and Emergency	Male	61	Throat swab	Non-national ILI surveillance sentinel hospital	Negative	Negative	Negative	Negative	Negative	Negative	Negative	Negative	Negative	Negative	Negative	Negative	Negative	Positive	Negative	Negative	Negative	Negative	Negative	Negative	Negative	Negative	Negative	Negative	Negative	Negative
Qujiang District	QJ119	Outpatient and Emergency	Female	35	Throat swab	Non-national ILI surveillance sentinel hospital	Negative	Negative	Negative	Negative	Negative	Negative	Negative	Negative	Negative	Negative	Negative	Negative	Negative	Positive	Negative	Negative	Negative	Negative	Negative	Negative	Negative	Negative	Negative	Negative	Negative	Negative
Qujiang District	QJ120	Inpatient	Male	62	Pleural fluid	Non-national ILI surveillance sentinel hospital	Negative	Negative	Negative	Negative	Negative	Negative	Negative	Negative	Negative	Negative	Negative	Negative	Negative	Negative	Negative	Negative	Negative	Negative	Negative	Negative	Negative	Negative	Negative	Negative	Negative	Negative
Qujiang District	QJ121	Outpatient and Emergency	Male	4	Throat swab	Non-national ILI surveillance sentinel hospital	Negative	Negative	Negative	Negative	Negative	Negative	Negative	Negative	Negative	Negative	Negative	Negative	Negative	Negative	Negative	Negative	Negative	Negative	Negative	Positive	Negative	Negative	Positive	Negative	Negative	Negative
Qujiang District	QJ122	Outpatient and Emergency	Female	11	Throat swab	Non-national ILI surveillance sentinel hospital	Negative	Negative	Negative	Negative	Negative	Negative	Negative	Negative	Negative	Negative	Negative	Negative	Negative	Negative	Negative	Negative	Negative	Negative	Negative	Negative	Positive	Negative	Negative	Positive	Negative	Negative
Qujiang District	QJ123	Outpatient and Emergency	Female	10	Throat swab	Non-national ILI surveillance sentinel hospital	Negative	Negative	Negative	Negative	Negative	Negative	Negative	Negative	Negative	Negative	Positive	Negative	Negative	Negative	Negative	Negative	Negative	Negative	Negative	Negative	Positive	Negative	Negative	Negative	Negative	Negative
Qujiang District	QJ124	Outpatient and Emergency	Female	8	Throat swab	Non-national ILI surveillance sentinel hospital	Negative	Negative	Negative	Positive	Negative	Negative	Negative	Negative	Negative	Negative	Negative	Negative	Negative	Negative	Negative	Negative	Negative	Negative	Negative	Negative	Positive	Negative	Negative	Negative	Negative	Positive
Qujiang District	QJ125	Outpatient and Emergency	Female	8	Throat swab	Non-national ILI surveillance sentinel hospital	Negative	Negative	Negative	Positive	Negative	Negative	Negative	Negative	Negative	Negative	Negative	Negative	Negative	Negative	Negative	Negative	Negative	Negative	Negative	Negative	Positive	Negative	Negative	Negative	Negative	Positive
Qujiang District	QJ126	Outpatient and Emergency	Male	4	Throat swab	Non-national ILI surveillance sentinel hospital	Negative	Negative	Negative	Negative	Negative	Negative	Negative	Negative	Negative	Negative	Negative	Negative	Negative	Negative	Negative	Negative	Negative	Negative	Negative	Negative	Positive	Negative	Negative	Negative	Negative	Positive
Qujiang District	QJ127	Inpatient	Male	29	Throat swab	Non-national ILI surveillance sentinel hospital	Negative	Negative	Negative	Negative	Negative	Negative	Negative	Negative	Negative	Negative	Positive	Negative	Negative	Negative	Negative	Negative	Negative	Negative	Negative	Negative	Negative	Negative	Negative	Negative	Negative	Negative
Qujiang District	QJ128	Inpatient	Male	75	Throat swab	Non-national ILI surveillance sentinel hospital	Negative	Negative	Negative	Negative	Negative	Negative	Negative	Negative	Negative	Negative	Negative	Negative	Negative	Negative	Negative	Negative	Negative	Negative	Negative	Negative	Negative	Negative	Negative	Negative	Negative	Negative
Qujiang District	QJ129	Inpatient	Male	88	Throat swab	Non-national ILI surveillance sentinel hospital	Negative	Negative	Negative	Negative	Negative	Negative	Negative	Negative	Negative	Negative	Negative	Negative	Negative	Negative	Negative	Negative	Negative	Negative	Negative	Positive	Negative	Negative	Positive	Negative	Negative	Negative
Qujiang District	QJ130	Inpatient	Male	15	Bronchoalveolar lavage fluid	Non-national ILI surveillance sentinel hospital	Negative	Negative	Negative	Negative	Positive	Negative	Negative	Negative	Negative	Negative	Negative	Negative	Negative	Negative	Negative	Negative	Negative	Negative	Negative	Negative	Negative	Negative	Negative	Negative	Negative	Positive
Qujiang District	QJ131	Outpatient and Emergency	Male	33	Throat swab	Non-national ILI surveillance sentinel hospital	Negative	Negative	Negative	Negative	Negative	Negative	Negative	Negative	Negative	Negative	Negative	Negative	Negative	Negative	Negative	Negative	Negative	Negative	Negative	Negative	Negative	Negative	Negative	Negative	Negative	Negative
Qujiang District	QJ132	Outpatient and Emergency	Female	16	Throat swab	Non-national ILI surveillance sentinel hospital	Negative	Negative	Negative	Negative	Negative	Negative	Negative	Negative	Negative	Negative	Negative	Negative	Negative	Negative	Positive	Negative	Positive	Negative	Negative	Negative	Negative	Negative	Negative	Negative	Negative	Negative
Qujiang District	QJ133	Outpatient and Emergency	Male	24	Throat swab	Non-national ILI surveillance sentinel hospital	Negative	Negative	Negative	Negative	Negative	Negative	Negative	Negative	Negative	Negative	Negative	Negative	Negative	Negative	Negative	Negative	Negative	Negative	Negative	Negative	Negative	Negative	Negative	Negative	Negative	Positive
Qujiang District	QJ134	Inpatient	Male	71	Throat swab	Non-national ILI surveillance sentinel hospital	Negative	Negative	Negative	Negative	Negative	Negative	Negative	Negative	Negative	Negative	Negative	Negative	Negative	Negative	Negative	Negative	Negative	Negative	Negative	Negative	Negative	Negative	Negative	Negative	Negative	Negative
Qujiang District	QJ135	Inpatient	Female	76	Pleural fluid	Non-national ILI surveillance sentinel hospital	Negative	Negative	Negative	Negative	Negative	Negative	Negative	Negative	Negative	Negative	Negative	Negative	Negative	Negative	Negative	Negative	Negative	Negative	Negative	Negative	Negative	Negative	Negative	Negative	Negative	Negative
Qujiang District	QJ136	Outpatient and Emergency	Male	11	Throat swab	Non-national ILI surveillance sentinel hospital	Negative	Negative	Negative	Negative	Positive	Negative	Negative	Negative	Negative	Negative	Negative	Negative	Negative	Negative	Negative	Negative	Negative	Negative	Negative	Negative	Negative	Negative	Negative	Negative	Negative	Positive
Qujiang District	QJ137	Outpatient and Emergency	Female	9	Throat swab	Non-national ILI surveillance sentinel hospital	Positive	Negative	Positive	Negative	Negative	Negative	Negative	Negative	Negative	Negative	Negative	Negative	Negative	Negative	Negative	Negative	Negative	Negative	Negative	Negative	Negative	Negative	Negative	Negative	Negative	Positive
Qujiang District	QJ138	Outpatient and Emergency	Female	8	Throat swab	Non-national ILI surveillance sentinel hospital	Negative	Negative	Negative	Negative	Negative	Negative	Negative	Negative	Negative	Negative	Negative	Negative	Negative	Negative	Negative	Negative	Negative	Negative	Negative	Negative	Negative	Negative	Negative	Negative	Negative	Negative
Qujiang District	QJ139	Outpatient and Emergency	Male	14	Throat swab	Non-national ILI surveillance sentinel hospital	Negative	Negative	Negative	Negative	Negative	Negative	Negative	Negative	Negative	Negative	Negative	Negative	Negative	Negative	Negative	Negative	Negative	Negative	Negative	Negative	Negative	Negative	Negative	Positive	Negative	Negative
Qujiang District	QJ140	Outpatient and Emergency	Female	5	Throat swab	Non-national ILI surveillance sentinel hospital	Negative	Negative	Negative	Negative	Negative	Negative	Negative	Negative	Negative	Negative	Negative	Negative	Negative	Negative	Negative	Negative	Negative	Negative	Negative	Positive	Negative	Negative	Positive	Positive	Negative	Negative
Qujiang District	QJ141	Outpatient and Emergency	Female	13	Throat swab	Non-national ILI surveillance sentinel hospital	Negative	Negative	Negative	Negative	Negative	Negative	Negative	Negative	Negative	Negative	Negative	Negative	Negative	Negative	Negative	Negative	Negative	Negative	Negative	Negative	Positive	Negative	Negative	Negative	Negative	Negative
Qujiang District	QJ142	Inpatient	Male	58	Throat swab	Non-national ILI surveillance sentinel hospital	Negative	Negative	Negative	Negative	Negative	Negative	Negative	Negative	Negative	Negative	Negative	Positive	Negative	Negative	Negative	Negative	Negative	Negative	Negative	Negative	Negative	Negative	Negative	Negative	Negative	Positive
Qujiang District	QJ143	Inpatient	Female	81	Throat swab	Non-national ILI surveillance sentinel hospital	Negative	Negative	Negative	Negative	Negative	Negative	Negative	Negative	Negative	Negative	Negative	Negative	Negative	Negative	Negative	Negative	Negative	Negative	Negative	Positive	Negative	Negative	Positive	Negative	Negative	Negative
Qujiang District	QJ144	Inpatient	Female	68	Throat swab	Non-national ILI surveillance sentinel hospital	Negative	Negative	Negative	Negative	Negative	Negative	Negative	Negative	Negative	Negative	Negative	Negative	Negative	Negative	Negative	Negative	Negative	Negative	Negative	Negative	Positive	Negative	Negative	Negative	Negative	Negative
Qujiang District	QJ145	Inpatient	Female	16	Bronchoalveolar lavage fluid	Non-national ILI surveillance sentinel hospital	Negative	Negative	Negative	Negative	Positive	Negative	Negative	Negative	Negative	Negative	Negative	Negative	Negative	Negative	Negative	Negative	Negative	Negative	Negative	Negative	Negative	Negative	Negative	Positive	Negative	Negative
Qujiang District	QJ146	Outpatient and Emergency	Male	26	Throat swab	Non-national ILI surveillance sentinel hospital	Negative	Negative	Negative	Negative	Negative	Negative	Negative	Negative	Negative	Negative	Negative	Negative	Negative	Negative	Negative	Negative	Negative	Negative	Negative	Positive	Negative	Negative	Positive	Negative	Negative	Negative
Qujiang District	QJ147	Outpatient and Emergency	Male	34	Throat swab	Non-national ILI surveillance sentinel hospital	Negative	Negative	Negative	Negative	Negative	Negative	Negative	Negative	Negative	Negative	Negative	Negative	Negative	Negative	Negative	Negative	Negative	Negative	Negative	Negative	Positive	Negative	Negative	Negative	Negative	Negative
Qujiang District	QJ148	Outpatient and Emergency	Male	16	Throat swab	Non-national ILI surveillance sentinel hospital	Negative	Negative	Negative	Negative	Negative	Negative	Negative	Negative	Negative	Negative	Negative	Negative	Negative	Negative	Negative	Negative	Negative	Negative	Negative	Negative	Positive	Negative	Negative	Negative	Negative	Positive
Qujiang District	QJ149	Inpatient	Male	69	Throat swab	Non-national ILI surveillance sentinel hospital	Negative	Negative	Negative	Negative	Negative	Negative	Negative	Negative	Negative	Negative	Negative	Negative	Negative	Negative	Negative	Negative	Negative	Negative	Negative	Negative	Negative	Negative	Negative	Negative	Negative	Negative
Qujiang District	QJ150	Inpatient	Male	77	Throat swab	Non-national ILI surveillance sentinel hospital	Negative	Negative	Negative	Negative	Negative	Negative	Negative	Negative	Negative	Negative	Negative	Negative	Negative	Negative	Negative	Negative	Negative	Negative	Negative	Negative	Negative	Negative	Negative	Negative	Negative	Negative
Qujiang District	QJ151	Outpatient and Emergency	Male	11	Throat swab	Non-national ILI surveillance sentinel hospital	Negative	Negative	Negative	Negative	Negative	Negative	Negative	Negative	Negative	Negative	Negative	Negative	Negative	Negative	Positive	Negative	Negative	Positive	Negative	Negative	Negative	Negative	Negative	Negative	Negative	Positive
Qujiang District	QJ152	Outpatient and Emergency	Male	4	Throat swab	Non-national ILI surveillance sentinel hospital	Negative	Negative	Negative	Negative	Negative	Negative	Negative	Negative	Negative	Negative	Negative	Negative	Negative	Negative	Negative	Negative	Negative	Negative	Negative	Negative	Negative	Negative	Negative	Negative	Negative	Positive
Qujiang District	QJ153	Outpatient and Emergency	Male	11	Throat swab	Non-national ILI surveillance sentinel hospital	Negative	Negative	Negative	Negative	Negative	Negative	Negative	Negative	Negative	Negative	Negative	Negative	Negative	Negative	Positive	Positive	Negative	Negative	Negative	Negative	Negative	Negative	Negative	Negative	Negative	Positive
Qujiang District	QJ154	Outpatient and Emergency	Female	9	Throat swab	Non-national ILI surveillance sentinel hospital	Negative	Negative	Negative	Negative	Negative	Negative	Negative	Negative	Negative	Negative	Negative	Negative	Negative	Negative	Negative	Negative	Negative	Negative	Negative	Negative	Negative	Negative	Negative	Negative	Negative	Negative
Qujiang District	QJ155	Outpatient and Emergency	Male	9	Throat swab	Non-national ILI surveillance sentinel hospital	Negative	Negative	Negative	Positive	Negative	Negative	Negative	Negative	Negative	Negative	Negative	Negative	Negative	Negative	Positive	Positive	Negative	Negative	Negative	Negative	Negative	Negative	Negative	Negative	Negative	Negative
Qujiang District	QJ156	Outpatient and Emergency	Male	8	Throat swab	Non-national ILI surveillance sentinel hospital	Negative	Negative	Negative	Negative	Negative	Negative	Negative	Negative	Negative	Negative	Negative	Negative	Negative	Negative	Negative	Negative	Negative	Negative	Negative	Negative	Negative	Negative	Negative	Negative	Negative	Positive
Qujiang District	QJ157	Inpatient	Female	63	Throat swab	Non-national ILI surveillance sentinel hospital	Negative	Negative	Negative	Negative	Negative	Negative	Negative	Negative	Negative	Negative	Negative	Negative	Negative	Negative	Negative	Negative	Negative	Negative	Negative	Negative	Negative	Negative	Negative	Negative	Negative	Positive
Qujiang District	QJ158	Inpatient	Female	90	Throat swab	Non-national ILI surveillance sentinel hospital	Negative	Negative	Negative	Negative	Negative	Negative	Negative	Negative	Negative	Negative	Negative	Negative	Negative	Positive	Negative	Negative	Negative	Negative	Negative	Negative	Negative	Negative	Negative	Negative	Negative	Positive
Qujiang District	QJ159	Inpatient	Female	43	Throat swab	Non-national ILI surveillance sentinel hospital	Negative	Negative	Negative	Negative	Negative	Negative	Negative	Negative	Negative	Negative	Negative	Negative	Negative	Negative	Negative	Negative	Negative	Negative	Negative	Negative	Negative	Negative	Negative	Negative	Negative	Negative
Qujiang District	QJ160	Inpatient	Male	79	Bronchoalveolar lavage fluid	Non-national ILI surveillance sentinel hospital	Negative	Negative	Negative	Negative	Negative	Negative	Negative	Negative	Negative	Negative	Negative	Negative	Negative	Negative	Negative	Negative	Negative	Negative	Negative	Negative	Negative	Negative	Negative	Negative	Negative	Negative
Qujiang District	QJ161	Inpatient	Female	73	Bronchoalveolar lavage fluid	Non-national ILI surveillance sentinel hospital	Negative	Negative	Negative	Negative	Negative	Negative	Negative	Negative	Negative	Negative	Negative	Negative	Negative	Negative	Negative	Negative	Negative	Negative	Negative	Negative	Negative	Negative	Negative	Negative	Negative	Positive
Qujiang District	QJ162	Outpatient and Emergency	Male	26	Throat swab	Non-national ILI surveillance sentinel hospital	Negative	Negative	Negative	Negative	Negative	Negative	Negative	Negative	Negative	Negative	Negative	Negative	Negative	Negative	Negative	Negative	Negative	Negative	Negative	Negative	Negative	Negative	Negative	Negative	Negative	Negative
Qujiang District	QJ163	Outpatient and Emergency	Male	19	Throat swab	Non-national ILI surveillance sentinel hospital	Negative	Negative	Negative	Negative	Negative	Negative	Negative	Negative	Negative	Negative	Negative	Negative	Negative	Negative	Negative	Negative	Negative	Negative	Negative	Negative	Negative	Negative	Negative	Negative	Negative	Negative
Qujiang District	QJ164	Inpatient	Male	61	Throat swab	Non-national ILI surveillance sentinel hospital	Negative	Negative	Negative	Negative	Negative	Negative	Negative	Negative	Negative	Negative	Negative	Negative	Negative	Negative	Negative	Negative	Negative	Negative	Negative	Negative	Negative	Negative	Negative	Negative	Negative	Positive
Qujiang District	QJ165	Outpatient and Emergency	Male	17	Throat swab	Non-national ILI surveillance sentinel hospital	Negative	Negative	Negative	Negative	Negative	Negative	Negative	Negative	Negative	Negative	Negative	Negative	Negative	Negative	Negative	Negative	Negative	Negative	Negative	Negative	Negative	Negative	Negative	Negative	Negative	Negative
Qujiang District	QJ166	Outpatient and Emergency	Female	11	Throat swab	Non-national ILI surveillance sentinel hospital	Negative	Negative	Negative	Negative	Negative	Negative	Negative	Negative	Negative	Negative	Negative	Negative	Negative	Negative	Positive	Positive	Negative	Negative	Negative	Negative	Negative	Negative	Negative	Negative	Negative	Negative
Qujiang District	QJ167	Outpatient and Emergency	Male	10	Throat swab	Non-national ILI surveillance sentinel hospital	Negative	Negative	Negative	Negative	Negative	Negative	Negative	Negative	Negative	Negative	Negative	Negative	Negative	Negative	Negative	Negative	Negative	Negative	Negative	Negative	Negative	Negative	Negative	Negative	Negative	Negative
Qujiang District	QJ168	Outpatient and Emergency	Female	9	Throat swab	Non-national ILI surveillance sentinel hospital	Negative	Negative	Negative	Negative	Negative	Negative	Negative	Negative	Negative	Negative	Positive	Negative	Negative	Negative	Negative	Negative	Negative	Negative	Negative	Negative	Negative	Negative	Negative	Negative	Negative	Negative
Qujiang District	QJ169	Outpatient and Emergency	Male	8	Throat swab	Non-national ILI surveillance sentinel hospital	Negative	Negative	Negative	Positive	Negative	Negative	Negative	Negative	Negative	Negative	Negative	Negative	Negative	Negative	Positive	Positive	Negative	Negative	Negative	Negative	Positive	Negative	Negative	Negative	Negative	Negative
Qujiang District	QJ170	Outpatient and Emergency	Female	4	Throat swab	Non-national ILI surveillance sentinel hospital	Negative	Negative	Negative	Positive	Negative	Positive	Negative	Negative	Positive	Negative	Negative	Negative	Negative	Negative	Negative	Negative	Negative	Negative	Negative	Negative	Negative	Negative	Negative	Negative	Negative	Positive
Qujiang District	QJ171	Outpatient and Emergency	Female	13	Throat swab	Non-national ILI surveillance sentinel hospital	Positive	Negative	Positive	Positive	Negative	Negative	Negative	Negative	Negative	Negative	Negative	Negative	Negative	Negative	Negative	Negative	Negative	Negative	Negative	Negative	Negative	Negative	Negative	Negative	Negative	Negative
Qujiang District	QJ172	Inpatient	Female	46	Throat swab	Non-national ILI surveillance sentinel hospital	Negative	Negative	Negative	Negative	Negative	Negative	Negative	Negative	Negative	Negative	Negative	Negative	Negative	Negative	Negative	Negative	Negative	Negative	Negative	Negative	Positive	Negative	Negative	Negative	Negative	Negative
Qujiang District	QJ173	Inpatient	Female	57	Throat swab	Non-national ILI surveillance sentinel hospital	Negative	Negative	Negative	Negative	Negative	Negative	Negative	Negative	Negative	Negative	Negative	Negative	Negative	Negative	Negative	Negative	Negative	Negative	Negative	Negative	Negative	Negative	Negative	Negative	Negative	Negative
Qujiang District	QJ174	Inpatient	Female	70	Throat swab	Non-national ILI surveillance sentinel hospital	Negative	Negative	Negative	Negative	Negative	Negative	Negative	Negative	Negative	Negative	Negative	Negative	Negative	Negative	Negative	Negative	Negative	Negative	Negative	Negative	Negative	Negative	Negative	Negative	Negative	Negative
Qujiang District	QJ175	Inpatient	Female	70	Bronchoalveolar lavage fluid	Non-national ILI surveillance sentinel hospital	Negative	Negative	Negative	Negative	Negative	Negative	Negative	Negative	Negative	Negative	Negative	Negative	Negative	Negative	Negative	Negative	Negative	Negative	Negative	Positive	Negative	Negative	Positive	Negative	Negative	Negative
Qujiang District	QJ176	Outpatient and Emergency	Female	19	Throat swab	Non-national ILI surveillance sentinel hospital	Positive	Negative	Positive	Negative	Negative	Negative	Negative	Negative	Negative	Negative	Negative	Negative	Negative	Negative	Negative	Negative	Negative	Negative	Negative	Negative	Positive	Negative	Negative	Negative	Negative	Positive
Qujiang District	QJ177	Outpatient and Emergency	Male	25	Throat swab	Non-national ILI surveillance sentinel hospital	Negative	Negative	Negative	Negative	Negative	Negative	Negative	Negative	Negative	Negative	Negative	Negative	Negative	Negative	Negative	Negative	Negative	Negative	Negative	Negative	Positive	Negative	Negative	Negative	Negative	Negative
Qujiang District	QJ178	Outpatient and Emergency	Male	18	Throat swab	Non-national ILI surveillance sentinel hospital	Negative	Negative	Negative	Negative	Negative	Negative	Negative	Negative	Negative	Negative	Negative	Negative	Negative	Negative	Negative	Negative	Negative	Negative	Negative	Negative	Negative	Negative	Negative	Negative	Negative	Negative
Qujiang District	QJ179	Inpatient	Male	63	Bronchoalveolar lavage fluid	Non-national ILI surveillance sentinel hospital	Negative	Negative	Negative	Negative	Negative	Negative	Negative	Negative	Negative	Negative	Negative	Negative	Negative	Negative	Negative	Negative	Negative	Negative	Negative	Negative	Negative	Negative	Negative	Negative	Negative	Negative
Qujiang District	QJ180	Outpatient and Emergency	Male	27	Throat swab	Non-national ILI surveillance sentinel hospital	Negative	Negative	Negative	Negative	Negative	Negative	Negative	Negative	Negative	Negative	Negative	Negative	Negative	Negative	Negative	Negative	Negative	Negative	Negative	Negative	Negative	Negative	Negative	Negative	Negative	Negative
Qujiang District	QJ181	Outpatient and Emergency	Female	6	Throat swab	Non-national ILI surveillance sentinel hospital	Negative	Negative	Negative	Negative	Negative	Positive	Negative	Negative	Positive	Negative	Negative	Negative	Negative	Negative	Negative	Negative	Negative	Negative	Negative	Negative	Negative	Negative	Negative	Negative	Negative	Negative
Qujiang District	QJ182	Outpatient and Emergency	Male	14	Throat swab	Non-national ILI surveillance sentinel hospital	Positive	Negative	Positive	Negative	Negative	Negative	Negative	Negative	Negative	Negative	Negative	Negative	Negative	Negative	Negative	Negative	Negative	Negative	Negative	Negative	Negative	Negative	Negative	Negative	Negative	Negative
Qujiang District	QJ183	Outpatient and Emergency	Female	9	Throat swab	Non-national ILI surveillance sentinel hospital	Negative	Negative	Negative	Negative	Negative	Negative	Negative	Negative	Negative	Negative	Negative	Negative	Negative	Negative	Negative	Negative	Negative	Negative	Negative	Negative	Positive	Negative	Negative	Negative	Negative	Negative
Qujiang District	QJ184	Outpatient and Emergency	Female	7	Throat swab	Non-national ILI surveillance sentinel hospital	Positive	Negative	Positive	Negative	Negative	Negative	Negative	Negative	Negative	Negative	Negative	Negative	Negative	Negative	Negative	Negative	Negative	Negative	Negative	Negative	Negative	Negative	Negative	Negative	Negative	Negative
Qujiang District	QJ185	Outpatient and Emergency	Male	11	Throat swab	Non-national ILI surveillance sentinel hospital	Negative	Negative	Negative	Negative	Positive	Negative	Negative	Negative	Negative	Negative	Negative	Negative	Negative	Negative	Negative	Negative	Negative	Negative	Negative	Negative	Negative	Negative	Negative	Negative	Negative	Negative
Qujiang District	QJ186	Outpatient and Emergency	Female	8	Throat swab	Non-national ILI surveillance sentinel hospital	Negative	Negative	Negative	Positive	Negative	Negative	Negative	Negative	Negative	Negative	Negative	Negative	Negative	Positive	Negative	Negative	Negative	Negative	Negative	Negative	Negative	Negative	Negative	Negative	Negative	Positive
Qujiang District	QJ187	Inpatient	Male	38	Throat swab	Non-national ILI surveillance sentinel hospital	Negative	Negative	Negative	Negative	Negative	Negative	Negative	Negative	Negative	Negative	Negative	Negative	Negative	Negative	Negative	Negative	Negative	Negative	Negative	Negative	Negative	Negative	Negative	Negative	Negative	Negative
Qujiang District	QJ188	Inpatient	Female	72	Throat swab	Non-national ILI surveillance sentinel hospital	Negative	Negative	Negative	Negative	Negative	Negative	Negative	Negative	Negative	Negative	Negative	Negative	Negative	Negative	Negative	Negative	Negative	Negative	Negative	Negative	Negative	Negative	Negative	Negative	Negative	Negative
Qujiang District	QJ189	Inpatient	Male	79	Throat swab	Non-national ILI surveillance sentinel hospital	Negative	Negative	Negative	Negative	Negative	Negative	Negative	Negative	Negative	Negative	Negative	Negative	Negative	Negative	Negative	Negative	Negative	Negative	Negative	Positive	Negative	Negative	Positive	Negative	Negative	Negative
Qujiang District	QJ190	Inpatient	Male	31	Bronchoalveolar lavage fluid	Non-national ILI surveillance sentinel hospital	Negative	Negative	Negative	Negative	Negative	Negative	Negative	Negative	Negative	Negative	Negative	Negative	Negative	Negative	Negative	Negative	Negative	Negative	Negative	Negative	Positive	Negative	Negative	Negative	Negative	Negative
Qujiang District	QJ191	Outpatient and Emergency	Male	39	Throat swab	Non-national ILI surveillance sentinel hospital	Negative	Negative	Negative	Negative	Negative	Negative	Negative	Negative	Negative	Negative	Negative	Negative	Negative	Negative	Negative	Negative	Negative	Negative	Negative	Negative	Positive	Negative	Negative	Negative	Negative	Negative
Qujiang District	QJ192	Outpatient and Emergency	Female	16	Throat swab	Non-national ILI surveillance sentinel hospital	Negative	Negative	Negative	Negative	Negative	Negative	Negative	Negative	Negative	Negative	Negative	Negative	Negative	Negative	Negative	Negative	Negative	Negative	Negative	Negative	Negative	Negative	Negative	Negative	Negative	Negative
Qujiang District	QJ193	Outpatient and Emergency	Male	29	Throat swab	Non-national ILI surveillance sentinel hospital	Negative	Negative	Negative	Negative	Negative	Negative	Negative	Negative	Negative	Negative	Negative	Negative	Negative	Negative	Negative	Negative	Negative	Negative	Negative	Negative	Positive	Negative	Negative	Negative	Negative	Negative
Qujiang District	QJ194	Outpatient and Emergency	Male	16	Throat swab	Non-national ILI surveillance sentinel hospital	Negative	Negative	Negative	Negative	Negative	Negative	Negative	Negative	Negative	Negative	Negative	Negative	Negative	Negative	Negative	Negative	Negative	Negative	Negative	Negative	Negative	Negative	Negative	Negative	Negative	Negative
Qujiang District	QJ195	Inpatient	Male	38	Bronchoalveolar lavage fluid	Non-national ILI surveillance sentinel hospital	Negative	Negative	Negative	Negative	Negative	Negative	Negative	Negative	Negative	Negative	Negative	Negative	Negative	Negative	Negative	Negative	Negative	Negative	Negative	Negative	Positive	Negative	Negative	Negative	Negative	Negative
Qujiang District	QJ196	Outpatient and Emergency	Female	11	Throat swab	Non-national ILI surveillance sentinel hospital	Negative	Negative	Negative	Negative	Negative	Negative	Negative	Negative	Negative	Negative	Negative	Negative	Negative	Negative	Negative	Negative	Negative	Negative	Negative	Negative	Positive	Negative	Negative	Negative	Negative	Negative
Qujiang District	QJ197	Outpatient and Emergency	Male	4	Throat swab	Non-national ILI surveillance sentinel hospital	Negative	Negative	Negative	Negative	Negative	Negative	Negative	Negative	Negative	Negative	Negative	Negative	Negative	Negative	Negative	Negative	Negative	Negative	Negative	Negative	Positive	Negative	Negative	Negative	Negative	Negative
Qujiang District	QJ198	Outpatient and Emergency	Male	7	Throat swab	Non-national ILI surveillance sentinel hospital	Negative	Negative	Negative	Negative	Negative	Negative	Negative	Negative	Negative	Negative	Negative	Negative	Negative	Positive	Negative	Negative	Negative	Negative	Negative	Negative	Positive	Negative	Negative	Negative	Negative	Negative
Qujiang District	QJ199	Outpatient and Emergency	Male	12	Throat swab	Non-national ILI surveillance sentinel hospital	Negative	Negative	Negative	Negative	Negative	Negative	Negative	Negative	Negative	Negative	Negative	Negative	Negative	Negative	Negative	Negative	Negative	Negative	Negative	Negative	Negative	Negative	Negative	Negative	Negative	Negative
Qujiang District	QJ200	Outpatient and Emergency	Male	6	Throat swab	Non-national ILI surveillance sentinel hospital	Negative	Negative	Negative	Negative	Negative	Negative	Negative	Negative	Negative	Negative	Negative	Negative	Negative	Negative	Negative	Negative	Negative	Negative	Negative	Negative	Positive	Negative	Negative	Negative	Negative	Negative
Qujiang District	QJ201	Outpatient and Emergency	Male	6	Throat swab	Non-national ILI surveillance sentinel hospital	Positive	Negative	Positive	Negative	Negative	Negative	Negative	Negative	Negative	Negative	Negative	Negative	Negative	Negative	Negative	Negative	Negative	Negative	Negative	Negative	Negative	Negative	Negative	Positive	Negative	Negative
Qujiang District	QJ202	Inpatient	Male	41	Throat swab	Non-national ILI surveillance sentinel hospital	Negative	Negative	Negative	Negative	Negative	Negative	Negative	Negative	Negative	Negative	Negative	Negative	Negative	Negative	Negative	Negative	Negative	Negative	Negative	Negative	Positive	Negative	Negative	Negative	Negative	Negative
Qujiang District	QJ203	Inpatient	Male	75	Throat swab	Non-national ILI surveillance sentinel hospital	Negative	Negative	Negative	Negative	Negative	Negative	Negative	Negative	Negative	Negative	Negative	Negative	Negative	Negative	Negative	Negative	Negative	Negative	Negative	Negative	Negative	Negative	Negative	Negative	Negative	Negative
Qujiang District	QJ204	Inpatient	Male	45	Throat swab	Non-national ILI surveillance sentinel hospital	Negative	Negative	Negative	Negative	Negative	Negative	Negative	Negative	Negative	Negative	Negative	Negative	Negative	Negative	Negative	Negative	Negative	Negative	Negative	Negative	Negative	Negative	Negative	Negative	Negative	Negative
Qujiang District	QJ205	Inpatient	Female	86	Throat swab	Non-national ILI surveillance sentinel hospital	Negative	Negative	Negative	Negative	Negative	Negative	Negative	Negative	Negative	Negative	Negative	Negative	Negative	Negative	Negative	Negative	Negative	Negative	Negative	Negative	Negative	Negative	Negative	Negative	Negative	Negative
Qujiang District	QJ206	Outpatient and Emergency	Female	33	Throat swab	Non-national ILI surveillance sentinel hospital	Negative	Negative	Negative	Negative	Negative	Negative	Negative	Negative	Negative	Negative	Negative	Negative	Negative	Negative	Negative	Negative	Negative	Negative	Negative	Negative	Positive	Negative	Negative	Negative	Negative	Negative
Qujiang District	QJ207	Outpatient and Emergency	Female	70	Throat swab	Non-national ILI surveillance sentinel hospital	Negative	Negative	Negative	Negative	Positive	Negative	Negative	Negative	Negative	Negative	Negative	Negative	Negative	Negative	Negative	Negative	Negative	Negative	Negative	Negative	Negative	Negative	Negative	Negative	Negative	Negative
Qujiang District	QJ208	Outpatient and Emergency	Female	37	Throat swab	Non-national ILI surveillance sentinel hospital	Negative	Negative	Negative	Negative	Negative	Negative	Negative	Negative	Negative	Negative	Negative	Negative	Negative	Negative	Negative	Negative	Negative	Negative	Negative	Negative	Negative	Negative	Negative	Negative	Negative	Negative
Qujiang District	QJ209	Outpatient and Emergency	Male	37	Throat swab	Non-national ILI surveillance sentinel hospital	Negative	Negative	Negative	Negative	Negative	Negative	Negative	Negative	Negative	Negative	Negative	Negative	Negative	Negative	Negative	Negative	Negative	Negative	Negative	Negative	Positive	Negative	Negative	Negative	Negative	Negative
Qujiang District	QJ210	Outpatient and Emergency	Female	62	Throat swab	Non-national ILI surveillance sentinel hospital	Negative	Negative	Negative	Negative	Negative	Positive	Positive	Negative	Negative	Negative	Negative	Negative	Negative	Negative	Negative	Negative	Negative	Negative	Negative	Negative	Positive	Negative	Negative	Negative	Negative	Negative
Qujiang District	QJ211	Outpatient and Emergency	Male	9	Throat swab	Non-national ILI surveillance sentinel hospital	Negative	Negative	Negative	Negative	Negative	Negative	Negative	Negative	Negative	Negative	Negative	Negative	Negative	Negative	Negative	Negative	Negative	Negative	Negative	Negative	Positive	Negative	Negative	Negative	Negative	Positive
Qujiang District	QJ212	Outpatient and Emergency	Male	7	Throat swab	Non-national ILI surveillance sentinel hospital	Positive	Negative	Positive	Negative	Negative	Negative	Negative	Negative	Negative	Negative	Negative	Negative	Negative	Negative	Negative	Negative	Negative	Negative	Negative	Negative	Negative	Negative	Negative	Negative	Negative	Positive
Qujiang District	QJ213	Outpatient and Emergency	Female	5	Throat swab	Non-national ILI surveillance sentinel hospital	Negative	Negative	Negative	Negative	Negative	Positive	Negative	Negative	Positive	Negative	Negative	Negative	Negative	Negative	Negative	Negative	Negative	Negative	Negative	Negative	Negative	Negative	Negative	Negative	Negative	Positive
Qujiang District	QJ214	Outpatient and Emergency	Female	13	Throat swab	Non-national ILI surveillance sentinel hospital	Negative	Negative	Negative	Negative	Negative	Negative	Negative	Negative	Negative	Negative	Negative	Negative	Negative	Positive	Negative	Negative	Negative	Negative	Negative	Negative	Negative	Negative	Negative	Negative	Negative	Negative
Qujiang District	QJ215	Outpatient and Emergency	Female	10	Throat swab	Non-national ILI surveillance sentinel hospital	Positive	Negative	Positive	Positive	Negative	Negative	Negative	Negative	Negative	Negative	Negative	Negative	Negative	Negative	Negative	Negative	Negative	Negative	Negative	Negative	Negative	Negative	Negative	Negative	Negative	Negative
Qujiang District	QJ216	Outpatient and Emergency	Female	4	Throat swab	Non-national ILI surveillance sentinel hospital	Negative	Negative	Negative	Negative	Negative	Negative	Negative	Negative	Negative	Negative	Negative	Negative	Negative	Negative	Negative	Negative	Negative	Negative	Negative	Negative	Positive	Negative	Negative	Negative	Negative	Negative
Qujiang District	QJ217	Inpatient	Male	71	Throat swab	Non-national ILI surveillance sentinel hospital	Negative	Negative	Negative	Negative	Negative	Negative	Negative	Negative	Negative	Negative	Negative	Negative	Negative	Negative	Negative	Negative	Negative	Negative	Negative	Negative	Negative	Negative	Negative	Negative	Negative	Negative
Qujiang District	QJ218	Inpatient	Male	81	Throat swab	Non-national ILI surveillance sentinel hospital	Negative	Negative	Negative	Negative	Negative	Negative	Negative	Negative	Negative	Negative	Negative	Negative	Negative	Negative	Negative	Negative	Negative	Negative	Negative	Negative	Negative	Negative	Negative	Negative	Negative	Negative
Qujiang District	QJ219	Inpatient	Male	79	Throat swab	Non-national ILI surveillance sentinel hospital	Negative	Negative	Negative	Negative	Negative	Negative	Negative	Negative	Negative	Negative	Negative	Negative	Negative	Negative	Negative	Negative	Negative	Negative	Negative	Negative	Negative	Negative	Negative	Negative	Negative	Negative
Qujiang District	QJ220	Inpatient	Female	71	Bronchoalveolar lavage fluid	Non-national ILI surveillance sentinel hospital	Negative	Negative	Negative	Negative	Negative	Negative	Negative	Negative	Negative	Negative	Negative	Negative	Negative	Negative	Negative	Negative	Negative	Negative	Negative	Negative	Negative	Negative	Negative	Negative	Negative	Positive
Qujiang District	QJ221	Outpatient and Emergency	Female	53	Throat swab	Non-national ILI surveillance sentinel hospital	Negative	Negative	Negative	Negative	Negative	Negative	Negative	Negative	Negative	Negative	Negative	Negative	Negative	Positive	Negative	Negative	Negative	Negative	Negative	Negative	Negative	Negative	Negative	Negative	Negative	Negative
Qujiang District	QJ222	Outpatient and Emergency	Female	22	Throat swab	Non-national ILI surveillance sentinel hospital	Negative	Negative	Negative	Negative	Negative	Negative	Negative	Negative	Negative	Negative	Negative	Negative	Negative	Negative	Negative	Negative	Negative	Negative	Negative	Negative	Positive	Negative	Negative	Negative	Negative	Negative
Qujiang District	QJ223	Outpatient and Emergency	Male	52	Throat swab	Non-national ILI surveillance sentinel hospital	Negative	Negative	Negative	Negative	Positive	Negative	Negative	Negative	Negative	Negative	Negative	Negative	Negative	Negative	Negative	Negative	Negative	Negative	Negative	Negative	Negative	Negative	Negative	Negative	Negative	Negative
Qujiang District	QJ224	Outpatient and Emergency	Male	17	Throat swab	Non-national ILI surveillance sentinel hospital	Negative	Negative	Negative	Negative	Negative	Negative	Negative	Negative	Negative	Negative	Negative	Negative	Negative	Negative	Negative	Negative	Negative	Negative	Negative	Negative	Negative	Negative	Negative	Negative	Negative	Negative
Qujiang District	QJ225	Outpatient and Emergency	Female	31	Throat swab	Non-national ILI surveillance sentinel hospital	Negative	Negative	Negative	Negative	Negative	Negative	Negative	Negative	Negative	Negative	Negative	Negative	Negative	Negative	Negative	Negative	Negative	Negative	Negative	Negative	Positive	Negative	Negative	Negative	Negative	Positive
Qujiang District	QJ226	Outpatient and Emergency	Male	8	Throat swab	Non-national ILI surveillance sentinel hospital	Negative	Negative	Negative	Negative	Negative	Negative	Negative	Negative	Negative	Negative	Negative	Negative	Negative	Negative	Negative	Negative	Negative	Negative	Negative	Negative	Negative	Negative	Negative	Negative	Negative	Positive
Qujiang District	QJ227	Outpatient and Emergency	Female	12	Throat swab	Non-national ILI surveillance sentinel hospital	Negative	Negative	Negative	Negative	Negative	Positive	Negative	Negative	Positive	Negative	Negative	Negative	Negative	Negative	Negative	Negative	Negative	Negative	Negative	Negative	Negative	Negative	Negative	Negative	Negative	Negative
Qujiang District	QJ228	Outpatient and Emergency	Female	10	Throat swab	Non-national ILI surveillance sentinel hospital	Negative	Negative	Negative	Negative	Negative	Negative	Negative	Negative	Negative	Negative	Negative	Negative	Negative	Negative	Negative	Negative	Negative	Negative	Negative	Negative	Positive	Negative	Negative	Negative	Negative	Negative
Qujiang District	QJ229	Outpatient and Emergency	Male	8	Throat swab	Non-national ILI surveillance sentinel hospital	Negative	Negative	Negative	Negative	Negative	Negative	Negative	Negative	Negative	Negative	Negative	Negative	Negative	Negative	Negative	Negative	Negative	Negative	Negative	Negative	Negative	Negative	Negative	Negative	Negative	Negative
Qujiang District	QJ230	Outpatient and Emergency	Female	8	Throat swab	Non-national ILI surveillance sentinel hospital	Negative	Negative	Negative	Negative	Negative	Negative	Negative	Negative	Negative	Negative	Negative	Negative	Negative	Negative	Negative	Negative	Negative	Negative	Negative	Negative	Positive	Negative	Negative	Positive	Negative	Negative
Qujiang District	QJ231	Outpatient and Emergency	Female	7	Throat swab	Non-national ILI surveillance sentinel hospital	Negative	Negative	Negative	Negative	Negative	Negative	Negative	Negative	Negative	Negative	Negative	Negative	Negative	Negative	Negative	Negative	Negative	Negative	Negative	Negative	Negative	Negative	Negative	Negative	Negative	Negative
Qujiang District	QJ232	Outpatient and Emergency	Male	30	Throat swab	Non-national ILI surveillance sentinel hospital	Negative	Negative	Negative	Negative	Negative	Negative	Negative	Negative	Negative	Negative	Negative	Negative	Negative	Negative	Negative	Negative	Negative	Negative	Negative	Negative	Negative	Negative	Negative	Negative	Negative	Negative
Qujiang District	QJ233	Outpatient and Emergency	Female	29	Throat swab	Non-national ILI surveillance sentinel hospital	Negative	Negative	Negative	Negative	Negative	Negative	Negative	Negative	Negative	Negative	Negative	Negative	Negative	Negative	Negative	Negative	Negative	Negative	Negative	Negative	Positive	Negative	Negative	Negative	Negative	Negative
Qujiang District	QJ234	Outpatient and Emergency	Male	31	Throat swab	Non-national ILI surveillance sentinel hospital	Negative	Negative	Negative	Negative	Negative	Negative	Negative	Negative	Negative	Negative	Negative	Negative	Negative	Negative	Negative	Negative	Negative	Negative	Negative	Negative	Positive	Negative	Negative	Negative	Negative	Negative
Qujiang District	QJ235	Inpatient	Male	71	Throat swab	Non-national ILI surveillance sentinel hospital	Negative	Negative	Negative	Negative	Negative	Negative	Negative	Negative	Negative	Negative	Negative	Negative	Negative	Negative	Negative	Negative	Negative	Negative	Negative	Negative	Negative	Negative	Negative	Negative	Negative	Negative
Qujiang District	QJ236	Outpatient and Emergency	Male	18	Throat swab	Non-national ILI surveillance sentinel hospital	Negative	Negative	Negative	Negative	Negative	Negative	Negative	Negative	Negative	Negative	Negative	Negative	Negative	Negative	Negative	Negative	Negative	Negative	Negative	Negative	Negative	Negative	Negative	Negative	Negative	Negative
Qujiang District	QJ237	Inpatient	Male	70	Throat swab	Non-national ILI surveillance sentinel hospital	Negative	Negative	Negative	Negative	Negative	Negative	Negative	Negative	Negative	Negative	Negative	Negative	Negative	Negative	Negative	Negative	Negative	Negative	Negative	Negative	Negative	Negative	Negative	Negative	Negative	Positive
Qujiang District	QJ238	Inpatient	Female	76	Throat swab	Non-national ILI surveillance sentinel hospital	Negative	Negative	Negative	Negative	Negative	Negative	Negative	Negative	Negative	Negative	Negative	Negative	Negative	Negative	Negative	Negative	Negative	Negative	Negative	Negative	Negative	Negative	Negative	Negative	Negative	Negative
Qujiang District	QJ239	Inpatient	Female	71	Throat swab	Non-national ILI surveillance sentinel hospital	Negative	Negative	Negative	Negative	Negative	Negative	Negative	Negative	Negative	Negative	Negative	Negative	Negative	Negative	Negative	Negative	Negative	Negative	Negative	Negative	Negative	Negative	Negative	Negative	Negative	Negative
Qujiang District	QJ240	Inpatient	Male	52	Bronchoalveolar lavage fluid	Non-national ILI surveillance sentinel hospital	Negative	Negative	Negative	Negative	Negative	Negative	Negative	Negative	Negative	Negative	Negative	Negative	Negative	Negative	Negative	Negative	Negative	Negative	Negative	Negative	Negative	Negative	Negative	Negative	Negative	Negative
Qujiang District	QJ241	Outpatient and Emergency	Male	5	Throat swab	Non-national ILI surveillance sentinel hospital	Negative	Negative	Negative	Negative	Positive	Negative	Negative	Negative	Negative	Negative	Negative	Negative	Negative	Negative	Negative	Negative	Negative	Negative	Negative	Negative	Negative	Negative	Negative	Negative	Negative	Negative
Qujiang District	QJ242	Outpatient and Emergency	Male	12	Throat swab	Non-national ILI surveillance sentinel hospital	Negative	Negative	Negative	Negative	Positive	Negative	Negative	Negative	Negative	Negative	Negative	Negative	Negative	Negative	Negative	Negative	Negative	Negative	Negative	Negative	Positive	Negative	Negative	Negative	Negative	Negative
Qujiang District	QJ243	Outpatient and Emergency	Male	10	Throat swab	Non-national ILI surveillance sentinel hospital	Negative	Negative	Negative	Negative	Negative	Negative	Negative	Negative	Negative	Negative	Negative	Negative	Negative	Positive	Negative	Negative	Negative	Negative	Negative	Negative	Negative	Negative	Negative	Negative	Negative	Negative
Qujiang District	QJ244	Outpatient and Emergency	Female	12	Throat swab	Non-national ILI surveillance sentinel hospital	Negative	Negative	Negative	Positive	Negative	Negative	Negative	Negative	Negative	Negative	Negative	Negative	Negative	Negative	Negative	Negative	Negative	Negative	Negative	Negative	Negative	Negative	Negative	Negative	Positive	Positive
Qujiang District	QJ245	Outpatient and Emergency	Female	7	Throat swab	Non-national ILI surveillance sentinel hospital	Negative	Negative	Negative	Negative	Negative	Negative	Negative	Negative	Negative	Negative	Negative	Negative	Negative	Negative	Negative	Negative	Negative	Negative	Negative	Negative	Negative	Negative	Negative	Negative	Negative	Negative
Qujiang District	QJ246	Outpatient and Emergency	Male	5	Throat swab	Non-national ILI surveillance sentinel hospital	Negative	Negative	Negative	Negative	Negative	Negative	Negative	Negative	Negative	Negative	Negative	Negative	Negative	Positive	Negative	Negative	Negative	Negative	Negative	Negative	Negative	Negative	Negative	Negative	Negative	Negative
Qujiang District	QJ247	Inpatient	Female	81	Throat swab	Non-national ILI surveillance sentinel hospital	Negative	Negative	Negative	Negative	Negative	Negative	Negative	Negative	Negative	Negative	Negative	Negative	Negative	Negative	Negative	Negative	Negative	Negative	Negative	Negative	Negative	Negative	Negative	Negative	Negative	Negative
Qujiang District	QJ248	Inpatient	Male	75	Throat swab	Non-national ILI surveillance sentinel hospital	Positive	Negative	Positive	Negative	Negative	Negative	Negative	Negative	Negative	Negative	Negative	Negative	Negative	Negative	Negative	Negative	Negative	Negative	Negative	Negative	Negative	Negative	Negative	Negative	Negative	Negative
Qujiang District	QJ249	Inpatient	Male	71	Throat swab	Non-national ILI surveillance sentinel hospital	Negative	Negative	Negative	Negative	Negative	Negative	Negative	Negative	Negative	Negative	Negative	Negative	Negative	Positive	Negative	Negative	Negative	Negative	Negative	Negative	Negative	Negative	Negative	Negative	Negative	Negative
Qujiang District	QJ250	Inpatient	Female	78	Bronchoalveolar lavage fluid	Non-national ILI surveillance sentinel hospital	Negative	Negative	Negative	Negative	Positive	Negative	Negative	Negative	Negative	Negative	Negative	Positive	Negative	Negative	Negative	Negative	Negative	Negative	Negative	Negative	Negative	Negative	Negative	Negative	Negative	Negative
Qujiang District	QJ251	Outpatient and Emergency	Female	37	Throat swab	Non-national ILI surveillance sentinel hospital	Negative	Negative	Negative	Negative	Negative	Negative	Negative	Negative	Negative	Negative	Negative	Negative	Negative	Negative	Negative	Negative	Negative	Negative	Negative	Negative	Negative	Negative	Negative	Negative	Negative	Negative
[truncated: 203 more rows]

## Sheet: Jiangshan City
Collection District/County	Sample ID	Patient Source	Sex	Age(years)	Specimen Type	Specimen Source	RSV	RSV-A	RSV-B	ADV	RV	HPIV	HPIV1	HPIV2	HPIV3	HPIV4	HMPV	EV	HBoV	SARS-CoV-2	HCOV	OC43	229E	HKU1	NL63	FluA	FluB	H1N1	H3N2	MP	CP	SP
[truncated: 375 more rows]

[truncated: 2 more sheets: Kecheng District, Longyou County]
